# Supplementary material for: Targeting NFATc1-regulated MTHFD2 one-carbon metabolism to suppress sustained T-cell-mediated inflammation in rheumatoid arthritis
Source: Signal Transduct Target Ther. 2026 Jun 10;11:226. doi: 10.1038/s41392-026-02752-y (PMC13254404; doi:10.1038/s41392-026-02752-y)
Supplement: Supplementary file 2 — Table S1 [file 41392_2026_2752_MOESM2_ESM.xlsx]

## Sheet: RA
RA patient	AGE	SEX	Activity (ACPA+ or -)	RF (+ or -)	Disease status	Disease duration	Group at the time of sampling	Duration of MTX treatment at the time of sampling	DAS-28
RA5^@	56	F	positive	positive	new onset	0	treatment-naïve	0	4.11
RA8#^	37	F	positive	positive	new onset	0	treatment-naïve	0	2.02
RA9*#^+	59	F	negative	negative	new onset	0	treatment-naïve	0	5.63
RA10#^+	22	F	negative	negative	new onset	0	treatment-naïve	0	3.95
RA11*#^	82	F	negative	negative	new onset	0	treatment-naïve	0	5.05
RA12*#^	76	M	negative	negative	new onset	0	treatment-naïve	0	6.54
RA13*#^+	69	M	positive	positive	new onset	0	treatment-naïve	0	4.4
RA14#^	25	F	positive	positive	new onset	0	treatment-naïve	0	5.42
RA16	36	F	negative	negative	new onset	0	treatment-naïve	0	2.7
RA17*	33	F	positive	negative	new onset	0	treatment-naïve	0	6.25
RA18*	37	M	positive	negative	new onset	0	treatment-naïve	0	5.25
RA19#+	63	F	negative	negative	new onset	0	treatment-naïve	0	4.83
RA20	62	F	positive	negative	new onset	0	treatment-naïve	0	6.23
RA22+@	82	F	positive	positive	new onset	0	treatment-naïve	0	3.09
RA23	80	F	positive	positive	new onset	0	treatment-naïve	0	3.1
RA26;@	60	F	negative	negative	new onset	0	treatment-naïve	0	4.59
RA27@	83	M	positive	positive	active disease	3 months	treatment-naïve	0	3.37
RA28;@	45	F	positive	positive	new onset	0	treatment-naïve	0	3.43
RA31;@	62	M	positive	negative	new onset	0	treatment-naïve	0	5.06
RA32;@	81	F	negative	positive	new onset	0	treatment-naïve	0	7.11
RA6*#^	70	F	positive	negative	active disease	3 months	MTX-IR at the time of sampling	3 months	4.85
RA7*^	65	M	negative	positive	active disease	6 months	MTX-IR at the time of sampling	6 months	2.94
RA15*#^	74	F	negative	negative	flare	12 months	MTX-IR at the time of sampling	12 months	4.74
RA21#^	86	M	positive	positive	flare	27 months	MTX-IR at the time of sampling	27 months	3.91
RA25#^'	66	M	positive	positive	flare	18 months	MTX-IR at the time of sampling	18 months	4.2
RA29'	43	F	positive	positive	active disease	4 months	MTX-IR at the time of sampling	4 months	3.68
RA30'	52	M	positive	negative	active disease	16 months	MTX-IR at the time of sampling	16 months	2.69
R33'	52	F	positive	positive	active disease	20 months	MTX-IR at the time of sampling	20 months	4.27
RA1#^	85	F	negative	negative	remission	6 months	MTX-R at the time of sampling	6 months	3.37
RA2#^	50	F	positive	positive	remission	12 months	MTX-R at the time of sampling	12 months	2.24
RA3#^	57	F	positive	positive	remission	12 months	MTX-R at the time of sampling	12 months	1.25
RA4^	65	M	negative	negative	remission	3 months	MTX-R at the time of sampling	3 months	1.64
RA24#^	31	F	positive	negative	remission	12 months	MTX-R at the time of sampling	12 months	2.5
All samples were used across different assays ex vivo assays. Some important annotation ( ',@,;,+,^,#,*) is shown below:
" ' "Used for ATIC, TRIM22, NFKB, VAV1 and pNFKB p65 (5h and 24h) protein examination (Suppl. Fig. 9)
"@"Used for formate detection (Fig. 1b)
";"Used for TYMS and ALDH1L1 protein examination (Suppl.Fig. 2)
"+" Used for NFATC1 and MTHFD2 protein examination (Fig. 7b)
"^"Used for MTHFD1 and MTHFD2 mRNA examination (Fig.1a), the treatment-naïve were also used for NFATC1 mRNA examination (Fig.7a)
"#"Used for MTHFD2 and MTHFD1 protein examination (Fig. 2b) and for correlation plot of DAS-28/MTHFD2 protein (Suppl.Fig. 5). RA6 was not used for MTHFD1 staining due to low cell number.
"*"Used for proteomics (Fig. 4)
RA: Reumatoid Arthritis
F: Female, M: Male
ACPA: anti-citrullinated protein antibodies
RF: Rheumatoid Factor
MTX-IR: Methotrexate Inadequate Responder
MTX-R: Methotrexate Adequate Responder
DAS-28: Disease Activity Score-28

## Sheet: Healthy donors
Healthy donor	AGE	SEX
H1	66	M
H2	60	M
H3	79	M
H4	69	F
H5	63	F
H6	anonymous	anonymous
H7	51	F
H8	41	F
H9	80	F
H10	70	F
H11	43	F
H12	31	F
H13	35	M
H14	anonymous	anonymous
H15	46	M
H16	51	F
H17	31	F
H18	55	M
H19	62	M
H20	65	F
H21	49	F
H22	69	F
H23	44	F
H24	46	F
H25	56	M
H26	63	M
H27	72	F
F: Female, M: Male
