# Supplementary material for: Targeting NFATc1-regulated MTHFD2 one-carbon metabolism to suppress sustained T-cell-mediated inflammation in rheumatoid arthritis
Source: Signal Transduct Target Ther. 2026 Jun 10;11:226. doi: 10.1038/s41392-026-02752-y (PMC13254404; doi:10.1038/s41392-026-02752-y)
Supplement: Supplementary file 3 — Table S2 [file 41392_2026_2752_MOESM3_ESM.xlsx]

## Sheet: PostHoc_Naive_vs_IR_vs_Inh
TH9619 - naïve	TH9619 - IR	MTX - naïve	MTX - IR	C: GOBP name	C: GOMF name	C: GOCC name	C: GOBP slim name	C: GOCC slim name	C: KEGG name	C: Pfam	C: GSEA	C: Keywords	C: Corum	C: ANOVA Significant	N: -Log ANOVA p value	N: ANOVA q-value	T: Protein.Group	T: Protein.Names	T: Genes	T: First.Protein.Description	T: Significant pairs
-5.00271	4.55337	-5.98807	5.98807	biosynthetic process;cellular biosynthetic process;cellular lipid metabolic process;cellular metabolic process;cellular process;ether lipid biosynthetic process;ether lipid metabolic process;glycerol ether biosynthetic process;glycerol ether metabolic process;glycerolipid biosynthetic process;glycerolipid metabolic process;lipid biosynthetic process;lipid metabolic process;metabolic process;organ…	alkylglycerone-phosphate synthase activity;binding;catalytic activity;coenzyme binding;cofactor binding;FAD binding;flavin adenine dinucleotide binding;transferase activity;transferase activity, transferring alkyl or aryl (other than methyl) groups	cell part;cytoplasmic part;cytosol;intracellular membrane-bounded organelle;intracellular organelle;intracellular organelle lumen;intracellular organelle part;intracellular part;membrane;membrane-bounded organelle;membrane-enclosed lumen;microbody;microbody lumen;microbody membrane;microbody part;mitochondrion;organelle;organelle lumen;organelle membrane;organelle part;peroxisomal matrix;peroxiso…	biosynthetic process;cellular lipid metabolic process;cellular metabolic process;cellular process;glycerol ether metabolic process;lipid metabolic process;metabolic process;primary metabolic process;small molecule metabolic process	cell part;cytosol;intracellular membrane-bounded organelle;intracellular organelle;membrane;microbody;mitochondrion;organelle;peroxisome	Ether lipid metabolism;Peroxisome	FAD_binding_4;FAD-oxidase_C	BECKER_TAMOXIFEN_RESISTANCE_DN;BENPORATH_MYC_MAX_TARGETS;CAIRO_HEPATOBLASTOMA_CLASSES_UP;CHARAFE_BREAST_CANCER_LUMINAL_VS_BASAL_DN;CHARAFE_BREAST_CANCER_LUMINAL_VS_MESENCHYMAL_DN;CHIARETTI_ACUTE_LYMPHOBLASTIC_LEUKEMIA_ZAP70;DANG_BOUND_BY_MYC;DIAZ_CHRONIC_MYELOGENOUS_LEUKEMIA_UP;DURCHDEWALD_SKIN_CARCINOGENESIS_DN;ENK_UV_RESPONSE_KERATINOCYTE_DN;FARMER_BREAST_CANCER_APOCRINE_VS_BASAL;FARMER_BREAST_…	Acetylation;Cataract;Diseasevariant;Dwarfism;FAD;Flavoprotein;Lipidbiosynthesis;Lipidmetabolism;Membrane;Peroxisome;Phosphoprotein;Referenceproteome;Rhizomelicchondrodysplasiapunctata;Transferase;Transitpeptide	AGPS-GNPAT complex		7.53674	0.0995	O00116	ADAS_HUMAN	AGPS	Alkyldihydroxyacetonephosphate synthase, peroxisomal	No_Responder_TH9619H_Naive_MTXH;No_Responder_MTXH_Naive_MTXH;No_Responder_TH9619H_Naive_TH9619H;No_Responder_MTXH_Naive_TH9619H
-4.15025	3.01957	-4.33087	4.33087	actin cytoskeleton organization;actin filament organization;actin filament-based movement;actin filament-based process;cellular component movement;cellular component organization;cellular component organization at cellular level;cellular component organization or biogenesis;cellular component organization or biogenesis at cellular level;cellular localization;cellular process;cytoskeleton organiza…	actin binding;actin filament binding;adenyl nucleotide binding;adenyl ribonucleotide binding;ATP binding;binding;calmodulin binding;catalytic activity;cytoskeletal protein binding;hydrolase activity;hydrolase activity, acting on acid anhydrides;hydrolase activity, acting on acid anhydrides, in phosphorus-containing anhydrides;microfilament motor activity;motor activity;nucleoside-triphosphatase a…	actin cytoskeleton;cell part;cell projection;cytoplasm;cytoplasmic part;cytoskeletal part;cytoskeleton;cytosol;intracellular non-membrane-bounded organelle;intracellular organelle;intracellular organelle part;intracellular part;macromolecular complex;membrane;microvillus;myosin complex;non-membrane-bounded organelle;organelle;organelle part;plasma membrane;protein complex;unconventional myosin co…	cellular component movement;cellular component organization;cellular localization;cellular process;cytoskeleton organization;localization;organelle localization;organelle organization	cell part;cell projection;cytoplasm;cytoskeleton;cytosol;intracellular non-membrane-bounded organelle;intracellular organelle;macromolecular complex;membrane;microvillus;organelle;plasma membrane;protein complex;vesicle		Myosin_head;Myosin_TH1;SH3_1	BOYLAN_MULTIPLE_MYELOMA_C_D_DN;BYSTRYKH_HEMATOPOIESIS_STEM_CELL_QTL_TRANS;CHEN_METABOLIC_SYNDROM_NETWORK;COATES_MACROPHAGE_M1_VS_M2_DN;DUNNE_TARGETS_OF_AML1_MTG8_FUSION_UP;GAVIN_FOXP3_TARGETS_CLUSTER_P3;GAVIN_FOXP3_TARGETS_CLUSTER_P6;GOLDRATH_ANTIGEN_RESPONSE;GRUETZMANN_PANCREATIC_CANCER_DN;HUANG_GATA2_TARGETS_UP;JAZAG_TGFB1_SIGNALING_VIA_SMAD4_UP;KAYO_AGING_MUSCLE_UP;KESHELAVA_MULTIPLE_DRUG_RESI…	Actin-binding;ATP-binding;Calmodulin-binding;Deafness;Diseasevariant;Motorprotein;Myosin;Non-syndromicdeafness;Nucleotide-binding;Phosphoprotein;Referenceproteome;SH3domain			5.78681	0.14528	O00160	MYO1F_HUMAN	MYO1F	Unconventional myosin-If	No_Responder_TH9619H_Naive_MTXH;No_Responder_MTXH_Naive_MTXH;No_Responder_TH9619H_Naive_TH9619H;No_Responder_MTXH_Naive_TH9619H
5.39963	-5.39963	4.09023	-5.05911	catabolic process;cell differentiation;cellular catabolic process;cellular component assembly;cellular component assembly at cellular level;cellular component organization;cellular component organization at cellular level;cellular component organization or biogenesis;cellular component organization or biogenesis at cellular level;cellular developmental process;cellular macromolecular complex asse…	structural molecule activity	cell part;cytoplasmic membrane-bounded vesicle lumen;cytoplasmic part;cytoplasmic vesicle part;cytosol;extracellular region;intracellular membrane-bounded organelle;intracellular organelle;intracellular organelle part;intracellular part;macromolecular complex;membrane;membrane-bounded organelle;membrane-enclosed lumen;nuclear part;nucleoplasm;nucleus;organelle;organelle lumen;organelle part;prote…	catabolic process;cell differentiation;cellular component assembly;cellular component organization;cellular macromolecular complex assembly;cellular metabolic process;cellular process;developmental process;macromolecular complex assembly;macromolecule metabolic process;metabolic process;primary metabolic process;protein complex assembly;protein metabolic process;proteolysis;proteolysis involved i…	cell part;cytosol;extracellular region;intracellular membrane-bounded organelle;intracellular organelle;macromolecular complex;membrane;nucleoplasm;nucleus;organelle;proteasome complex;protein complex	Proteasome	PCI;RPN6_C_helix;RPN6_N	ASTON_MAJOR_DEPRESSIVE_DISORDER_DN;BENPORATH_CYCLING_GENES;BERENJENO_TRANSFORMED_BY_RHOA_UP;BLALOCK_ALZHEIMERS_DISEASE_DN;BOYAULT_LIVER_CANCER_SUBCLASS_G3_UP;BROWNE_HCMV_INFECTION_48HR_UP;BYSTRYKH_HEMATOPOIESIS_STEM_CELL_QTL_TRANS;CONCANNON_APOPTOSIS_BY_EPOXOMICIN_UP;DEMAGALHAES_AGING_UP;FISCHER_G2_M_CELL_CYCLE;FLECHNER_BIOPSY_KIDNEY_TRANSPLANT_OK_VS_DONOR_UP;FLECHNER_BIOPSY_KIDNEY_TRANSPLANT_REJ…	3D-structure;Acetylation;Alternativesplicing;Cytoplasm;Directproteinsequencing;Isopeptidebond;Nucleus;Phosphoprotein;Proteasome;Referenceproteome;Ublconjugation	PA700 complex;PA700-20S-PA28 complex		7.26605	0.104893	O00231	PSD11_HUMAN	PSMD11	26S proteasome non-ATPase regulatory subunit 11	Naive_MTXH_No_Responder_TH9619H;Naive_TH9619H_No_Responder_TH9619H;Naive_MTXH_No_Responder_MTXH;Naive_TH9619H_No_Responder_MTXH
-4.55904	2.36398	-6.16697	6.16697	biological regulation;cellular component assembly;cellular component assembly at cellular level;cellular component organization;cellular component organization at cellular level;cellular component organization or biogenesis;cellular component organization or biogenesis at cellular level;cellular macromolecule metabolic process;cellular metabolic process;cellular process;cellular protein metabolic…	binding;catalytic activity;coenzyme binding;cofactor binding;FAD binding;flavin adenine dinucleotide binding;flavin-linked sulfhydryl oxidase activity;intramolecular oxidoreductase activity;intramolecular oxidoreductase activity, interconverting keto- and enol-groups;intramolecular oxidoreductase activity, transposing S-S bonds;isomerase activity;oxidoreductase activity;oxidoreductase activity, a…	cell part;cytoplasmic membrane-bounded vesicle lumen;cytoplasmic part;cytoplasmic vesicle part;endoplasmic reticulum lumen;endoplasmic reticulum part;extracellular membrane-bounded organelle;extracellular organelle;extracellular region;extracellular region part;extracellular space;extracellular vesicular exosome;Golgi apparatus;Golgi apparatus part;Golgi membrane;intercellular bridge;intracellula…	biological regulation;cellular component assembly;cellular component organization;cellular metabolic process;cellular process;extracellular matrix organization;extracellular structure organization;macromolecule metabolic process;metabolic process;primary metabolic process;protein folding;protein metabolic process	cell part;extracellular organelle;extracellular region;extracellular space;Golgi apparatus;intracellular membrane-bounded organelle;intracellular organelle;membrane;organelle;vesicle		Evr1_Alr;FAD_SOX;QSOX_Trx1;Thioredoxin	ACEVEDO_LIVER_CANCER_WITH_H3K27ME3_UP;ALFANO_MYC_TARGETS;BLUM_RESPONSE_TO_SALIRASIB_UP;BOCHKIS_FOXA2_TARGETS;BORCZUK_MALIGNANT_MESOTHELIOMA_UP;BOYAULT_LIVER_CANCER_SUBCLASS_G56_DN;BREDEMEYER_RAG_SIGNALING_VIA_ATM_NOT_VIA_NFKB_UP;BROWN_MYELOID_CELL_DEVELOPMENT_UP;BRUINS_UVC_RESPONSE_VIA_TP53_GROUP_B;BYSTRYKH_HEMATOPOIESIS_STEM_CELL_QTL_TRANS;CHIBA_RESPONSE_TO_TSA_UP;COLDREN_GEFITINIB_RESISTANCE_DN…	3D-structure;Alternativesplicing;Disulfidebond;FAD;Flavoprotein;Glycoprotein;Golgiapparatus;Membrane;Oxidoreductase;Phosphoprotein;Referenceproteome;Secreted;Signal;Transmembrane;Transmembranehelix			6.27849	0.128274	O00391	QSOX1_HUMAN	QSOX1	Sulfhydryl oxidase 1	No_Responder_TH9619H_Naive_MTXH;No_Responder_MTXH_Naive_MTXH;No_Responder_MTXH_Naive_TH9619H
4.68808	-2.80727	5.26186	-5.26186	cellular component assembly;cellular component organization;cellular component organization or biogenesis;entry into cell of other organism involved in symbiotic interaction;entry into host;entry into host cell;entry into other organism involved in symbiotic interaction;entry of virus into host cell;establishment of localization;establishment of localization in cell;establishment of protein local…	binding;nuclear localization sequence binding;peptide binding;signal sequence binding	cell part;cytoplasmic part;cytosol;extracellular region part;host cell;intracellular membrane-bounded organelle;intracellular organelle;intracellular organelle part;intracellular part;macromolecular complex;membrane part;membrane-bounded organelle;NLS-dependent protein nuclear import complex;nuclear part;nuclear pore;nucleocytoplasmic shuttling complex;nucleoplasm;nucleus;organelle;organelle part…	cellular component assembly;cellular component organization;establishment of localization;interspecies interaction between organisms;locomotion;macromolecular complex assembly;multi-organism process;nuclear transport;nucleocytoplasmic transport;protein targeting;protein transport;transport	cell part;cytosol;intracellular membrane-bounded organelle;intracellular organelle;macromolecular complex;nuclear pore;nucleocytoplasmic shuttling complex;nucleoplasm;nucleus;organelle;protein complex		Arm;Arm_3;IBB	ACEVEDO_LIVER_CANCER_UP;BENPORATH_MYC_MAX_TARGETS;BENPORATH_NANOG_TARGETS;BENPORATH_SOX2_TARGETS;BLALOCK_ALZHEIMERS_DISEASE_DN;BONCI_TARGETS_OF_MIR15A_AND_MIR16_1;BRUINS_UVC_RESPONSE_EARLY_LATE;BYSTROEM_CORRELATED_WITH_IL5_DN;DACOSTA_UV_RESPONSE_VIA_ERCC3_COMMON_DN;DACOSTA_UV_RESPONSE_VIA_ERCC3_DN;DANG_BOUND_BY_MYC;DIAZ_CHRONIC_MYELOGENOUS_LEUKEMIA_UP;FISCHER_DREAM_TARGETS;FOSTER_TOLERANT_MACROPH…	Acetylation;Cytoplasm;Diseasevariant;Hereditaryspasticparaplegia;Host-virusinteraction;Neurodegeneration;Nucleus;Phosphoprotein;Proteintransport;Referenceproteome;Repeat;Transport;Viralpenetrationintohostnucleus;Virusentryintohostcell	CTCF-nucleophosmin-PARP-HIS-KPNA-LMNA-TOP complex;TNF-alpha/NF-kappa B signaling complex (CHUK, KPNA3, NFKB2, NFKBIB, REL, IKBKG, NFKB1, NFKBIE, RELB, NFKBIA, RELA, TNIP2)		6.19495	0.130097	O00505	IMA4_HUMAN	KPNA3	Importin subunit alpha-4	Naive_TH9619H_No_Responder_MTXH;Naive_MTXH_No_Responder_MTXH;Naive_TH9619H_No_Responder_TH9619H;Naive_MTXH_No_Responder_TH9619H
6.40519	-7.4448	7.4448	3.01457	anatomical structure morphogenesis;cell part morphogenesis;cell projection assembly;cell projection morphogenesis;cell projection organization;cellular component assembly;cellular component assembly at cellular level;cellular component morphogenesis;cellular component organization;cellular component organization at cellular level;cellular component organization or biogenesis;cellular component or…	actin binding;actin filament binding;binding;cation binding;cytoskeletal protein binding;ion binding;metal ion binding;protein binding	actin cytoskeleton;actin filament bundle;actomyosin;cell part;cell projection;cytoplasm;cytoskeletal part;cytoskeleton;intracellular non-membrane-bounded organelle;intracellular organelle;intracellular organelle part;intracellular part;lamellipodium;non-membrane-bounded organelle;organelle;organelle part;stress fiber	anatomical structure morphogenesis;cellular component assembly;cellular component morphogenesis;cellular component organization;cellular process;cytoskeleton organization;developmental process;multicellular organismal process;neurological system process;organelle organization	cell part;cell projection;cytoplasm;cytoskeleton;intracellular non-membrane-bounded organelle;intracellular organelle;organelle	Axon guidance	AbLIM_anchor;LIM;VHP	BENPORATH_SOX2_TARGETS;BERENJENO_TRANSFORMED_BY_RHOA_DN;BLALOCK_ALZHEIMERS_DISEASE_UP;BRACHAT_RESPONSE_TO_CISPLATIN;BRACHAT_RESPONSE_TO_METHOTREXATE_UP;BROWNE_HCMV_INFECTION_24HR_UP;BRUECKNER_TARGETS_OF_MIRLET7A3_UP;CASORELLI_ACUTE_PROMYELOCYTIC_LEUKEMIA_DN;CHEOK_RESPONSE_TO_HD_MTX_UP;CHIARADONNA_NEOPLASTIC_TRANSFORMATION_KRAS_DN;DESERT_PERIVENOUS_HEPATOCELLULAR_CARCINOMA_SUBCLASS_UP;DODD_NASOPHA…	Actin-binding;Alternativesplicing;Coiledcoil;Cytoplasm;Cytoskeleton;Isopeptidebond;LIMdomain;Metal-binding;Phosphoprotein;Referenceproteome;Repeat;Ublconjugation;Zinc			7.38614	0.102708	O14639	ABLM1_HUMAN	ABLIM1	Actin-binding LIM protein 1	No_Responder_MTXH_No_Responder_TH9619H;Naive_TH9619H_No_Responder_TH9619H;Naive_MTXH_No_Responder_TH9619H;Naive_MTXH_No_Responder_MTXH
4.3165	-4.43241	4.43241	-2.20183	biological regulation;cellular component organization;cellular component organization at cellular level;cellular component organization or biogenesis;cellular component organization or biogenesis at cellular level;cellular macromolecular complex subunit organization;cellular process;chromatin modification;chromatin organization;chromatin remodeling;chromosome organization;interaction with symbion…	adenyl nucleotide binding;adenyl ribonucleotide binding;ATP binding;ATPase activity;binding;catalytic activity;chromatin binding;DNA binding;helicase activity;histone binding;hydrolase activity;hydrolase activity, acting on acid anhydrides;hydrolase activity, acting on acid anhydrides, in phosphorus-containing anhydrides;methylated histone residue binding;nucleic acid binding;nucleoside-triphosph…	cell part;chromatin;chromosomal part;chromosome;cytoplasm;intracellular membrane-bounded organelle;intracellular non-membrane-bounded organelle;intracellular organelle;intracellular organelle part;intracellular part;membrane-bounded organelle;non-membrane-bounded organelle;nuclear chromosome;nuclear part;nucleoplasm;nucleus;organelle;organelle part	biological regulation;cellular component organization;cellular process;chromatin modification;chromatin organization;chromosome organization;interspecies interaction between organisms;multi-organism process;organelle organization	cell part;chromosome;cytoplasm;intracellular membrane-bounded organelle;intracellular non-membrane-bounded organelle;intracellular organelle;nuclear chromosome;nucleoplasm;nucleus;organelle		CDH1_2_SANT_HL1;Chromo;DUF4208;Helicase_C;SNF2-rel_dom	ACEVEDO_NORMAL_TISSUE_ADJACENT_TO_LIVER_TUMOR_UP;BASSO_CD40_SIGNALING_UP;BERENJENO_TRANSFORMED_BY_RHOA_FOREVER_DN;BERENJENO_TRANSFORMED_BY_RHOA_UP;BLALOCK_ALZHEIMERS_DISEASE_UP;BOCHKIS_FOXA2_TARGETS;BROWNE_HCMV_INFECTION_16HR_UP;BYSTRYKH_HEMATOPOIESIS_STEM_CELL_QTL_TRANS;CHOW_RASSF1_TARGETS_UP;DACOSTA_UV_RESPONSE_VIA_ERCC3_COMMON_DN;DACOSTA_UV_RESPONSE_VIA_ERCC3_DN;DAZARD_RESPONSE_TO_UV_NHEK_DN;D…	3D-structure;Alternativesplicing;ATP-binding;Chromatinregulator;Cytoplasm;Diseasevariant;DNA-binding;Helicase;Hydrolase;Intellectualdisability;Nucleotide-binding;Nucleus;Phosphoprotein;Referenceproteome;Repeat;Transcription;Transcriptionregulation			5.39629	0.166667	O14646	CHD1_HUMAN	CHD1	Chromodomain-helicase-DNA-binding protein 1	Naive_TH9619H_No_Responder_TH9619H;Naive_MTXH_No_Responder_TH9619H;Naive_TH9619H_No_Responder_MTXH;Naive_MTXH_No_Responder_MTXH
-7.91799	6.12255	3.24891	7.91799	biological regulation;cellular macromolecule metabolic process;cellular metabolic process;cellular nitrogen compound metabolic process;cellular process;circadian rhythm;macromolecule metabolic process;metabolic process;mRNA destabilization;mRNA metabolic process;mRNA processing;nitrogen compound metabolic process;nuclear mRNA splicing, via spliceosome;nucleic acid metabolic process;nucleobase-con…	binding;mRNA 3'-UTR binding;mRNA binding;nucleic acid binding;RNA binding	axon part;axon terminus;catalytic step 2 spliceosome;cell part;cell projection;cell projection part;cytoplasmic part;dendrite;endoplasmic reticulum;growth cone;intracellular membrane-bounded organelle;intracellular organelle;intracellular organelle part;intracellular part;macromolecular complex;membrane-bounded organelle;neuron projection;neuron projection terminus;nuclear part;nucleoplasm;nucleu…	biological regulation;cellular metabolic process;cellular nitrogen compound metabolic process;cellular process;macromolecule metabolic process;metabolic process;mRNA metabolic process;mRNA processing;nitrogen compound metabolic process;nucleobase-containing compound metabolic process;primary metabolic process;rhythmic process;RNA metabolic process;RNA processing;RNA splicing	cell part;cell projection;endoplasmic reticulum;intracellular membrane-bounded organelle;intracellular organelle;macromolecular complex;neuron projection;nucleoplasm;nucleus;organelle;ribonucleoprotein complex;site of polarized growth;spliceosomal complex		hnRNP_Q_AcD;RRM_1	ACEVEDO_LIVER_CANCER_UP;ACEVEDO_LIVER_TUMOR_VS_NORMAL_ADJACENT_TISSUE_UP;BIDUS_METASTASIS_UP;BLALOCK_ALZHEIMERS_DISEASE_DN;BLUM_RESPONSE_TO_SALIRASIB_DN;BOYAULT_LIVER_CANCER_SUBCLASS_G3_UP;BYSTRYKH_HEMATOPOIESIS_STEM_CELL_QTL_TRANS;CAIRO_HEPATOBLASTOMA_CLASSES_UP;COLINA_TARGETS_OF_4EBP1_AND_4EBP2;CUI_TCF21_TARGETS_2_UP;DIAZ_CHRONIC_MYELOGENOUS_LEUKEMIA_UP;ENK_UV_RESPONSE_KERATINOCYTE_DN;EPPERT_PR…	3D-structure;Acetylation;Alternativesplicing;Cytoplasm;Directproteinsequencing;Diseasevariant;Endoplasmicreticulum;Intellectualdisability;Isopeptidebond;Microsome;mRNAprocessing;mRNAsplicing;Nucleus;Referenceproteome;Repeat;Ribonucleoprotein;RNA-binding;Spliceosome;Ublconjugation	C complex spliceosome;DGCR8 multiprotein complex;H2AX complex, isolated from cells without IR exposure		8.76835	0.0809565	O43390	HNRPR_HUMAN	HNRNPR	Heterogeneous nuclear ribonucleoprotein R	Naive_MTXH_Naive_TH9619H;No_Responder_TH9619H_Naive_TH9619H;No_Responder_MTXH_Naive_TH9619H;No_Responder_MTXH_Naive_MTXH
7.14765	-7.40929	7.40929	3.28688	aerobic respiration;ATP biosynthetic process;ATP metabolic process;ATP synthesis coupled proton transport;biosynthetic process;cation transport;cellular biosynthetic process;cellular component assembly;cellular component assembly at cellular level;cellular component biogenesis;cellular component organization;cellular component organization at cellular level;cellular component organization or biog…	catalytic activity;NADH dehydrogenase (quinone) activity;NADH dehydrogenase (ubiquinone) activity;NADH dehydrogenase activity;oxidoreductase activity;oxidoreductase activity, acting on NADH or NADPH;oxidoreductase activity, acting on NADH or NADPH, quinone or similar compound as acceptor	cell part;cytoplasmic part;intracellular organelle part;intracellular part;macromolecular complex;membrane;membrane part;mitochondrial inner membrane;mitochondrial membrane;mitochondrial membrane part;mitochondrial part;mitochondrial respiratory chain complex I;NADH dehydrogenase complex;organelle inner membrane;organelle membrane;organelle part;protein complex;respiratory chain complex I	biosynthetic process;cellular component assembly;cellular component organization;cellular macromolecular complex assembly;cellular metabolic process;cellular nitrogen compound metabolic process;cellular process;cellular respiration;establishment of localization;generation of precursor metabolites and energy;heterocycle metabolic process;hydrogen transport;ion transport;macromolecular complex asse…	cell part;macromolecular complex;membrane;NADH dehydrogenase complex;protein complex	Alzheimer's disease;Huntington's disease;Oxidative phosphorylation;Parkinson's disease	NDUF_B12	ACEVEDO_LIVER_TUMOR_VS_NORMAL_ADJACENT_TISSUE_UP;ALONSO_METASTASIS_UP;BENPORATH_MYC_MAX_TARGETS;BENPORATH_NANOG_TARGETS;BLALOCK_ALZHEIMERS_DISEASE_DN;BLALOCK_ALZHEIMERS_DISEASE_INCIPIENT_DN;BLUM_RESPONSE_TO_SALIRASIB_DN;BONOME_OVARIAN_CANCER_SURVIVAL_OPTIMAL_DEBULKING;BURTON_ADIPOGENESIS_6;CAFFAREL_RESPONSE_TO_THC_24HR_5_DN;CUI_GLUCOSE_DEPRIVATION;DANG_BOUND_BY_MYC;DITTMER_PTHLH_TARGETS_DN;GOLDRA…	3D-structure;Acetylation;Diseasevariant;Electrontransport;Membrane;Methylation;Mitochondrion;Mitochondrioninnermembrane;Primarymitochondrialdisease;Referenceproteome;Respiratorychain;Transmembrane;Transmembranehelix;Transport	Respiratory chain complex I (beta subunit) mitochondrial;Respiratory chain complex I (holoenzyme), mitochondrial		7.68391	0.0995443	O43676	NDUB3_HUMAN	NDUFB3	NADH dehydrogenase [ubiquinone] 1 beta subcomplex subunit 3	No_Responder_MTXH_No_Responder_TH9619H;Naive_TH9619H_No_Responder_TH9619H;Naive_MTXH_No_Responder_TH9619H
-5.33887	5.32389	-4.12091	5.33887	biological regulation;biosynthetic process;cellular biosynthetic process;cellular component assembly;cellular component assembly at cellular level;cellular component organization;cellular component organization at cellular level;cellular component organization or biogenesis;cellular component organization or biogenesis at cellular level;cellular macromolecular complex assembly;cellular macromolec…	adenyl nucleotide binding;adenyl ribonucleotide binding;ATP binding;ATPase activity;ATPase activity, coupled;binding;catalytic activity;chromatin binding;DNA binding;DNA-dependent ATPase activity;helicase activity;hydrolase activity;hydrolase activity, acting on acid anhydrides;hydrolase activity, acting on acid anhydrides, in phosphorus-containing anhydrides;nucleic acid binding;nucleoside-triph…	ACF complex;cell part;centromeric heterochromatin;chromatin;chromatin accessibility complex;chromatin assembly complex;chromatin remodeling complex;chromatin silencing complex;chromosomal part;chromosome;condensed chromosome;fibrillar center;heterochromatin;intracellular membrane-bounded organelle;intracellular non-membrane-bounded organelle;intracellular organelle;intracellular organelle part;in…	biological regulation;biosynthetic process;cellular component assembly;cellular component organization;cellular macromolecular complex assembly;cellular metabolic process;cellular nitrogen compound metabolic process;cellular process;chromatin modification;chromatin organization;chromosome organization;DNA metabolic process;DNA repair;gene silencing;macromolecular complex assembly;macromolecule me…	cell part;chromatin remodeling complex;chromosome;intracellular membrane-bounded organelle;intracellular non-membrane-bounded organelle;intracellular organelle;macromolecular complex;nucleolus;nucleoplasm;nucleus;organelle;protein complex		HAND;Helicase_C;SLIDE;SNF2-rel_dom	BARIS_THYROID_CANCER_DN;BLANCO_MELO_BRONCHIAL_EPITHELIAL_CELLS_INFLUENZA_A_DEL_NS1_INFECTION_UP;DACOSTA_UV_RESPONSE_VIA_ERCC3_DN;DAVICIONI_MOLECULAR_ARMS_VS_ERMS_UP;DIAZ_CHRONIC_MYELOGENOUS_LEUKEMIA_UP;FEVR_CTNNB1_TARGETS_DN;FISCHER_DREAM_TARGETS;HOUNKPE_HOUSEKEEPING_GENES;IWANAGA_CARCINOGENESIS_BY_KRAS_UP;JOHNSTONE_PARVB_TARGETS_3_DN;LEE_BMP2_TARGETS_DN;MARTINEZ_RESPONSE_TO_TRABECTEDIN_DN;MARTOR…	3D-structure;Acetylation;ATP-binding;Chromatinregulator;Chromosome;Helicase;Host-virusinteraction;Hydrolase;Isopeptidebond;Nucleotide-binding;Nucleus;Phosphoprotein;Referenceproteome;Repeat;Ublconjugation	ALL-1 supercomplex;B-WICH complex;CEN complex;DNMT3B complex;HuCHRAC complex;Nucleolar remodeling complex (NoRC complex);Polycomb repressive complex 1 (PRC1, hPRC-H);Remodeling and spacing factor (RSF) complex;RSF complex;SNF2H-BAZ1A complex;SNF2h-cohesin-NuRD complex;SNF2h-HDAC12 complex;WICH complex		7.45428	0.102593	O60264	SMCA5_HUMAN	SMARCA5	SWI/SNF-related matrix-associated actin-dependent regulator of chromatin subfamily A member 5	No_Responder_MTXH_Naive_TH9619H;No_Responder_TH9619H_Naive_TH9619H;No_Responder_MTXH_Naive_MTXH;No_Responder_TH9619H_Naive_MTXH
-4.65269	4.2251	-6.34146	6.34146	actin cytoskeleton organization;actin filament organization;actin filament polymerization;actin filament-based process;actin polymerization or depolymerization;biological regulation;cellular component assembly;cellular component assembly at cellular level;cellular component organization;cellular component organization at cellular level;cellular component organization or biogenesis;cellular compon…	actin binding;binding;cytoskeletal protein binding;enzyme binding;GTPase binding;ion channel binding;nucleic acid binding;protein binding;receptor binding;RNA binding;small GTPase binding	actin filament;cell part;cell projection membrane;cell projection part;cytoplasm;cytoplasmic part;cytoplasmic vesicle membrane;cytoplasmic vesicle part;cytoskeletal part;cytosol;intracellular membrane-bounded organelle;intracellular non-membrane-bounded organelle;intracellular organelle;intracellular organelle part;intracellular part;leading edge membrane;macromolecular complex;membrane;membrane …	biological regulation;cellular component assembly;cellular component organization;cellular localization;cellular macromolecular complex assembly;cellular process;cytoskeleton organization;localization;macromolecular complex assembly;multicellular organismal process;neurological system process;organelle organization;protein complex assembly;protein polymerization;regulation of organelle organizati…	cell part;cytoplasm;cytosol;intracellular membrane-bounded organelle;intracellular non-membrane-bounded organelle;intracellular organelle;macromolecular complex;membrane;microtubule organizing center;nucleus;organelle;plasma membrane;protein complex	Focal adhesion;Regulation of actin cytoskeleton;Shigellosis	Drf_FH1;Drf_FH3;Drf_GBD;FH2	ACEVEDO_LIVER_CANCER_DN;ACEVEDO_NORMAL_TISSUE_ADJACENT_TO_LIVER_TUMOR_DN;AMBROSINI_FLAVOPIRIDOL_TREATMENT_TP53;AMIT_EGF_RESPONSE_480_HELA;BERENJENO_TRANSFORMED_BY_RHOA_UP;BIOCARTA_ECM_PATHWAY;BIOCARTA_MAL_PATHWAY;BIOCARTA_RHO_PATHWAY;HUTTMANN_B_CLL_POOR_SURVIVAL_UP;JINESH_BLEBBISHIELD_TO_IMMUNE_CELL_FUSION_PBSHMS_UP;KEGG_FOCAL_ADHESION;KEGG_REGULATION_OF_ACTIN_CYTOSKELETON;MILI_PSEUDOPODIA_CHEMOT…	Acetylation;Actin-binding;Alternativesplicing;Cellmembrane;Cellprojection;Coiledcoil;Cytoplasm;Cytoskeleton;Deafness;Directproteinsequencing;Diseasevariant;Epilepsy;Hearing;Membrane;Non-syndromicdeafness;Nucleus;Phosphoprotein;Referenceproteome;Repeat	LGR4-RSPO supercomplex		7.26642	0.105922	O60610	DIAP1_HUMAN	DIAPH1	Protein diaphanous homolog 1	No_Responder_TH9619H_Naive_MTXH;No_Responder_MTXH_Naive_MTXH;No_Responder_TH9619H_Naive_TH9619H;No_Responder_MTXH_Naive_TH9619H
-5.03847	5.03847	-1.77723	2.97486	anatomical structure homeostasis;biological regulation;biosynthetic process;box H/ACA snoRNA 3'-end processing;box H/ACA snoRNA metabolic process;box H/ACA snoRNA processing;cellular biosynthetic process;cellular component organization;cellular component organization at cellular level;cellular component organization or biogenesis;cellular component organization or biogenesis at cellular level;cel…	binding;box H/ACA snoRNA binding;catalytic activity;DNA polymerase activity;intramolecular transferase activity;isomerase activity;nucleic acid binding;nucleotidyltransferase activity;pseudouridine synthase activity;RNA binding;RNA-directed DNA polymerase activity;snoRNA binding;telomerase activity;telomeric RNA binding;transferase activity;transferase activity, transferring phosphorus-containing…	box H/ACA RNP complex;box H/ACA scaRNP complex;box H/ACA snoRNP complex;cell part;cytoplasm;fibrillar center;intracellular membrane-bounded organelle;intracellular non-membrane-bounded organelle;intracellular organelle;intracellular organelle part;intracellular part;macromolecular complex;membrane-bounded organelle;non-membrane-bounded organelle;nuclear part;nucleolar part;nucleolus;nucleoplasm;n…	biological regulation;biosynthetic process;cellular component organization;cellular metabolic process;cellular nitrogen compound metabolic process;cellular process;chromosome organization;DNA metabolic process;DNA replication;homeostatic process;macromolecule metabolic process;macromolecule modification;metabolic process;nitrogen compound metabolic process;nucleobase-containing compound metabolic…	cell part;cytoplasm;intracellular membrane-bounded organelle;intracellular non-membrane-bounded organelle;intracellular organelle;macromolecular complex;nucleolus;nucleoplasm;nucleus;organelle;ribonucleoprotein complex;small nucleolar ribonucleoprotein complex;telomerase holoenzyme complex	Ribosome biogenesis in eukaryotes	DKCLD;PUA;TruB_C_2;TruB_N	BENPORATH_CYCLING_GENES;BENPORATH_MYC_TARGETS_WITH_EBOX;BIDUS_METASTASIS_UP;BILD_MYC_ONCOGENIC_SIGNATURE;BONOME_OVARIAN_CANCER_SURVIVAL_SUBOPTIMAL_DEBULKING;BORCZUK_MALIGNANT_MESOTHELIOMA_UP;BOYAULT_LIVER_CANCER_SUBCLASS_G3_UP;CAIRO_HEPATOBLASTOMA_CLASSES_UP;CASORELLI_ACUTE_PROMYELOCYTIC_LEUKEMIA_DN;DANG_BOUND_BY_MYC;DANG_MYC_TARGETS_UP;DESERT_STEM_CELL_HEPATOCELLULAR_CARCINOMA_SUBCLASS_UP;DIAZ_C…	3D-structure;Acetylation;Alternativesplicing;Cytoplasm;Directproteinsequencing;Diseasevariant;Dyskeratosiscongenita;Isomerase;Isopeptidebond;Nucleus;Phosphoprotein;Referenceproteome;Ribonucleoprotein;Ribosomebiogenesis;RNA-binding;rRNAprocessing;Ublconjugation	Telomerase holoenzyme		5.22659	0.178099	O60832	DKC1_HUMAN	DKC1	H/ACA ribonucleoprotein complex subunit DKC1	Naive_MTXH_Naive_TH9619H;No_Responder_MTXH_Naive_TH9619H;No_Responder_TH9619H_Naive_TH9619H;No_Responder_TH9619H_Naive_MTXH
7.0813	2.83701	8.58545	-8.58545	adaptive immune response;biological regulation;cell communication;cell killing;cell-cell signaling;cellular defense response;cellular process;defense response;humoral immune response;immune effector process;immune response;immune system process;induction of apoptosis;induction of programmed cell death;innate immune response;leukocyte mediated cytotoxicity;leukocyte mediated immunity;lymphocyte me…		cell part;cytoplasm;cytoplasmic part;cytosol;intracellular part	biological regulation;cell communication;cell killing;cell-cell signaling;cellular process;immune system process;response to stimulus;response to stress;signaling	cell part;cytoplasm;cytosol	Measles;Natural killer cell mediated cytotoxicity	SH2	AFFAR_YY1_TARGETS_UP;BOSCO_TH1_CYTOTOXIC_MODULE;BOYLAN_MULTIPLE_MYELOMA_C_D_DN;BROWNE_HCMV_INFECTION_48HR_DN;DELYS_THYROID_CANCER_UP;FARMER_BREAST_CANCER_CLUSTER_1;HELLER_HDAC_TARGETS_DN;HELLER_HDAC_TARGETS_SILENCED_BY_METHYLATION_DN;HERNANDEZ_ABERRANT_MITOSIS_BY_DOCETACEL_2NM_UP;KEGG_NATURAL_KILLER_CELL_MEDIATED_CYTOTOXICITY;KIM_GERMINAL_CENTER_T_HELPER_UP;LEE_DIFFERENTIATING_T_LYMPHOCYTE;LEE_DO…	3D-structure;Acetylation;Adaptiveimmunity;Alternativesplicing;Cytoplasm;Diseasevariant;Immunity;Innateimmunity;Referenceproteome;SH2domain			8.53031	0.0923333	O60880	SH21A_HUMAN	SH2D1A	SH2 domain-containing protein 1A	No_Responder_TH9619H_No_Responder_MTXH;Naive_TH9619H_No_Responder_MTXH;Naive_MTXH_No_Responder_MTXH;Naive_MTXH_No_Responder_TH9619H
6.53047	3.8005	6.9731	-6.9731	biological regulation;cell cycle process;cell division;cell surface receptor linked signaling pathway;cellular component assembly;cellular component assembly at cellular level;cellular component organization;cellular component organization at cellular level;cellular component organization or biogenesis;cellular component organization or biogenesis at cellular level;cellular localization;cellular …	actin binding;actin filament binding;binding;cytoskeletal protein binding;dystroglycan binding;glycoprotein binding;microtubule binding;microtubule plus-end binding;protein binding;tubulin binding	axon part;axonal growth cone;basal cortex;cell cortex;cell cortex part;cell leading edge;cell part;cell projection membrane;cell projection part;chromosomal part;cytoplasm;cytoplasmic microtubule;cytoplasmic part;cytoskeletal part;cytosol;Golgi apparatus;Golgi apparatus part;growth cone;intracellular membrane-bounded organelle;intracellular non-membrane-bounded organelle;intracellular organelle;i…	biological regulation;cell division;cellular component assembly;cellular component organization;cellular localization;cellular membrane organization;cellular process;cytoskeleton organization;establishment of localization;establishment or maintenance of cell polarity;Golgi organization;localization;membrane organization;microtubule organizing center organization;organelle assembly;organelle organ…	cell cortex;cell leading edge;cell part;cytoplasm;cytosol;Golgi apparatus;intracellular membrane-bounded organelle;intracellular non-membrane-bounded organelle;intracellular organelle;kinetochore;macromolecular complex;membrane;microtubule organizing center;organelle;plasma membrane;protein complex;site of polarized growth		CLASP_N	ACEVEDO_METHYLATED_IN_LIVER_CANCER_DN;BLALOCK_ALZHEIMERS_DISEASE_DN;BOYLAN_MULTIPLE_MYELOMA_C_D_UP;DACOSTA_UV_RESPONSE_VIA_ERCC3_COMMON_DN;DACOSTA_UV_RESPONSE_VIA_ERCC3_DN;DAVICIONI_MOLECULAR_ARMS_VS_ERMS_UP;FLECHNER_BIOPSY_KIDNEY_TRANSPLANT_OK_VS_DONOR_UP;FLECHNER_BIOPSY_KIDNEY_TRANSPLANT_REJECTED_VS_OK_DN;FORTSCHEGGER_PHF8_TARGETS_DN;GRAESSMANN_APOPTOSIS_BY_DOXORUBICIN_DN;KEGG_MEDICUS_REFERENCE…	3D-structure;Alternativesplicing;Cellcycle;Celldivision;Cellmembrane;Cellprojection;Centromere;Chromosome;Cytoplasm;Cytoskeleton;Golgiapparatus;Kinetochore;Membrane;Microtubule;Mitosis;Phosphoprotein;Referenceproteome;Repeat			7.14638	0.108881	O75122	CLAP2_HUMAN	CLASP2	CLIP-associating protein 2	No_Responder_TH9619H_No_Responder_MTXH;Naive_TH9619H_No_Responder_MTXH;Naive_MTXH_No_Responder_MTXH
-4.59044	3.16517	-4.58982	4.59044	biological regulation;cell cycle;cell division;cell migration;cell motility;cellular component movement;cellular component organization;cellular component organization at cellular level;cellular component organization or biogenesis;cellular component organization or biogenesis at cellular level;cellular macromolecule metabolic process;cellular metabolic process;cellular nitrogen compound metaboli…	binding;nucleic acid binding;RNA binding	cell part;intracellular organelle part;intracellular part;macromolecular complex;membrane;nuclear body;nuclear matrix;nuclear part;nuclear speck;nucleoplasm;nucleoplasm part;organelle part;prespliceosome;ribonucleoprotein complex;small nuclear ribonucleoprotein complex;spliceosomal complex;U1 snRNP;U2-type prespliceosome;U2-type spliceosomal complex	biological regulation;cell cycle;cell division;cell motility;cellular component movement;cellular component organization;cellular metabolic process;cellular nitrogen compound metabolic process;cellular process;cytoskeleton organization;locomotion;macromolecule metabolic process;metabolic process;mRNA metabolic process;mRNA processing;nitrogen compound metabolic process;nucleobase-containing compo…	cell part;macromolecular complex;membrane;nucleoplasm;ribonucleoprotein complex;small nuclear ribonucleoprotein complex;spliceosomal complex	Spliceosome	FF;WW	BENPORATH_ES_1;BLALOCK_ALZHEIMERS_DISEASE_INCIPIENT_UP;BLALOCK_ALZHEIMERS_DISEASE_UP;BRUINS_UVC_RESPONSE_LATE;CHANDRAN_METASTASIS_DN;DODD_NASOPHARYNGEAL_CARCINOMA_DN;FERREIRA_EWINGS_SARCOMA_UNSTABLE_VS_STABLE_UP;FLECHNER_BIOPSY_KIDNEY_TRANSPLANT_OK_VS_DONOR_UP;FLECHNER_BIOPSY_KIDNEY_TRANSPLANT_REJECTED_VS_OK_DN;FOURNIER_ACINAR_DEVELOPMENT_LATE_2;FUJII_YBX1_TARGETS_DN;IBRAHIM_NRF2_UP;IIZUKA_LIVER_…	3D-structure;Acetylation;Alternativesplicing;Cellcycle;Celldivision;Isopeptidebond;Methylation;mRNAprocessing;mRNAsplicing;Nucleus;Phosphoprotein;Referenceproteome;Repeat;Ublconjugation	Spliceosome		6.2119	0.129552	O75400	PR40A_HUMAN	PRPF40A	Pre-mRNA-processing factor 40 homolog A	No_Responder_TH9619H_Naive_MTXH;No_Responder_MTXH_Naive_MTXH;No_Responder_TH9619H_Naive_TH9619H;No_Responder_MTXH_Naive_TH9619H
4.91667	-3.04867	4.02128	-4.91667	anatomical structure development;biological regulation;developmental process;negative regulation of biological process;negative regulation of biosynthetic process;negative regulation of cellular biosynthetic process;negative regulation of cellular macromolecule biosynthetic process;negative regulation of cellular metabolic process;negative regulation of cellular process;negative regulation of gen…	binding;catalytic activity;chromatin binding;enzyme activator activity;enzyme regulator activity;histone methyltransferase activity;identical protein binding;methyltransferase activity;protein binding;protein methyltransferase activity;transferase activity;transferase activity, transferring one-carbon groups	cell part;chromosome;cytoplasmic part;cytosol;ESC/E(Z) complex;histone methyltransferase complex;intracellular membrane-bounded organelle;intracellular non-membrane-bounded organelle;intracellular organelle;intracellular organelle part;intracellular part;macromolecular complex;membrane-bounded organelle;methyltransferase complex;non-membrane-bounded organelle;nuclear part;nucleoplasm;nucleoplasm …	anatomical structure development;biological regulation;developmental process	cell part;chromosome;cytosol;histone methyltransferase complex;intracellular membrane-bounded organelle;intracellular non-membrane-bounded organelle;intracellular organelle;macromolecular complex;nucleoplasm;nucleus;organelle;PcG protein complex;protein complex		WD40	BENPORATH_ES_CORE_NINE_CORRELATED;BERENJENO_TRANSFORMED_BY_RHOA_UP;BIOCARTA_PRC2_PATHWAY;BROWNE_HCMV_INFECTION_16HR_UP;BROWNE_HCMV_INFECTION_20HR_UP;CASORELLI_ACUTE_PROMYELOCYTIC_LEUKEMIA_DN;DEURIG_T_CELL_PROLYMPHOCYTIC_LEUKEMIA_DN;DUAN_PRDM5_TARGETS;FEVR_CTNNB1_TARGETS_DN;GARCIA_TARGETS_OF_FLI1_AND_DAX1_DN;GAZIN_EPIGENETIC_SILENCING_BY_KRAS;GRAESSMANN_APOPTOSIS_BY_DOXORUBICIN_UP;IGLESIAS_E2F_TAR…	3D-structure;Acetylation;Alternativeinitiation;Alternativesplicing;Chromatinregulator;Chromosome;Diseasevariant;Host-virusinteraction;Methylation;Nucleus;Phosphoprotein;Referenceproteome;Repeat;Repressor;Transcription;Transcriptionregulation;WDrepeat	CUL4A-DDB1-EED complex;EED-EZH polycomb complex;EED-EZH2 complex;EED-EZH2-PHF19 complex;EED-EZH-YY1 polycomb complex;Ezh2 methyltransferase complex, cytosolic;HIC1-PCL3L-PCR2 complex;Polycomb repressive complex 2 (PRC 2);Polycomb repressive complex 4		5.90663	0.141472	O75530	EED_HUMAN	EED	Polycomb protein EED	Naive_MTXH_No_Responder_MTXH;Naive_TH9619H_No_Responder_MTXH;Naive_MTXH_No_Responder_TH9619H;Naive_TH9619H_No_Responder_TH9619H
6.08598	-6.08598	3.70088	-2.95233	cellular macromolecule metabolic process;cellular metabolic process;cellular nitrogen compound metabolic process;cellular process;cleavage involved in rRNA processing;endonucleolytic cleavage in ITS1 to separate SSU-rRNA from 5.8S rRNA and LSU-rRNA from tricistronic rRNA transcript (SSU-rRNA, 5.8S rRNA, LSU-rRNA);endonucleolytic cleavage involved in rRNA processing;endonucleolytic cleavage of tri…	binding;catalytic activity;endonuclease activity;endonuclease activity, active with either ribo- or deoxyribonucleic acids and producing 5'-phosphomonoesters;endoribonuclease activity;endoribonuclease activity, producing 5'-phosphomonoesters;hydrolase activity;hydrolase activity, acting on ester bonds;nuclease activity;nucleic acid binding;ribonuclease activity;ribonuclease P activity;ribonucleas…	cell part;intracellular membrane-bounded organelle;intracellular organelle;intracellular organelle part;intracellular part;macromolecular complex;membrane-bounded organelle;multimeric ribonuclease P complex;nuclear part;nucleolar part;nucleolar ribonuclease P complex;nucleoplasm;nucleus;organelle;organelle part;ribonuclease MRP complex;ribonuclease P complex;ribonucleoprotein complex;small nucleo…	cellular metabolic process;cellular nitrogen compound metabolic process;cellular process;macromolecule metabolic process;metabolic process;nitrogen compound metabolic process;nucleobase-containing compound metabolic process;primary metabolic process;RNA metabolic process;RNA processing;tRNA metabolic process;tRNA processing	cell part;intracellular membrane-bounded organelle;intracellular organelle;macromolecular complex;nucleoplasm;nucleus;organelle;ribonuclease P complex;ribonucleoprotein complex;small nucleolar ribonucleoprotein complex	Ribosome biogenesis in eukaryotes;RNA transport	Ribonuc_P_40	BHAT_ESR1_TARGETS_NOT_VIA_AKT1_UP;BHAT_ESR1_TARGETS_VIA_AKT1_UP;BILD_MYC_ONCOGENIC_SIGNATURE;CAIRO_HEPATOBLASTOMA_CLASSES_UP;DURCHDEWALD_SKIN_CARCINOGENESIS_UP;ELVIDGE_HIF1A_AND_HIF2A_TARGETS_UP;ELVIDGE_HIF1A_TARGETS_UP;ELVIDGE_HYPOXIA_BY_DMOG_DN;GARY_CD5_TARGETS_DN;GENTILE_RESPONSE_CLUSTER_D3;GENTILE_UV_HIGH_DOSE_DN;GRAESSMANN_APOPTOSIS_BY_DOXORUBICIN_DN;GRAESSMANN_RESPONSE_TO_MC_AND_DOXORUBICIN…	3D-structure;Alternativesplicing;Directproteinsequencing;Nucleus;Referenceproteome;RNA-binding;rRNAprocessing;tRNAprocessing	Rnase/Mrp complex		6.20914	0.129304	O75818	RPP40_HUMAN	RPP40	Ribonuclease P protein subunit p40	Naive_MTXH_No_Responder_TH9619H;Naive_TH9619H_No_Responder_TH9619H;Naive_TH9619H_No_Responder_MTXH
-4.04528	4.04528	-3.90342	3.3873	adult behavior;adult locomotory behavior;adult walking behavior;anatomical structure development;anatomical structure morphogenesis;apoptosis;behavior;biological regulation;biomineral tissue development;bone mineralization;CAAX-box protein processing;cardiac cell development;cardiac chamber development;cardiac conduction;cardiac muscle cell development;cardiac muscle tissue development;cardiac ve…	binding;catalytic activity;cation binding;DNA binding;double-stranded DNA binding;endopeptidase activity;exopeptidase activity;hydrolase activity;ion binding;metal ion binding;metalloendopeptidase activity;metalloexopeptidase activity;metallopeptidase activity;nucleic acid binding;peptidase activity;peptidase activity, acting on L-amino acid peptides;structure-specific DNA binding	cell part;cytoplasmic part;early endosome membrane;endoplasmic reticulum membrane;endoplasmic reticulum part;endosomal part;endosome membrane;extracellular membrane-bounded organelle;extracellular organelle;extracellular region part;extracellular vesicular exosome;intracellular organelle part;intracellular part;late endosome membrane;macromolecular complex;membrane;membrane part;membrane-bounded …	anatomical structure development;anatomical structure morphogenesis;behavior;biological regulation;catabolic process;cell death;cell development;cellular component organization;cellular homeostasis;cellular ion homeostasis;cellular lipid metabolic process;cellular membrane organization;cellular metabolic process;cellular nitrogen compound metabolic process;cellular process;chromosome organization…	cell part;extracellular organelle;macromolecular complex;membrane;organelle;vesicle		Peptidase_M48;Peptidase_M48_N	ACEVEDO_LIVER_TUMOR_VS_NORMAL_ADJACENT_TISSUE_UP;BENPORATH_MYC_MAX_TARGETS;BENPORATH_OCT4_TARGETS;CREIGHTON_ENDOCRINE_THERAPY_RESISTANCE_3;DANG_BOUND_BY_MYC;DIAZ_CHRONIC_MYELOGENOUS_LEUKEMIA_UP;ELVIDGE_HYPOXIA_BY_DMOG_DN;ELVIDGE_HYPOXIA_DN;FLECHNER_BIOPSY_KIDNEY_TRANSPLANT_OK_VS_DONOR_UP;HOUNKPE_HOUSEKEEPING_GENES;JISON_SICKLE_CELL_DISEASE_UP;JOHNSTONE_PARVB_TARGETS_2_DN;LASTOWSKA_NEUROBLASTOMA_C…	3D-structure;Antiviralprotein;Diseasevariant;Endoplasmicreticulum;Endosome;Hydrolase;Membrane;Metal-binding;Metalloprotease;Nucleus;Protease;Referenceproteome;Transmembrane;Transmembranehelix;Zinc			5.8353	0.146046	O75844	FACE1_HUMAN	ZMPSTE24	CAAX prenyl protease 1 homolog	No_Responder_MTXH_Naive_MTXH;No_Responder_TH9619H_Naive_MTXH;No_Responder_MTXH_Naive_TH9619H;No_Responder_TH9619H_Naive_TH9619H
-4.49064	3.64154	-3.49893	4.49064	acidic amino acid transport;amine metabolic process;amine transport;amino acid transport;anion transport;behavior;biological regulation;carboxylic acid metabolic process;carboxylic acid transport;cellular amine metabolic process;cellular amino acid metabolic process;cellular chemical homeostasis;cellular component organization;cellular component organization or biogenesis;cellular homeostasis;cel…		cell part;cytoplasmic part;cytoskeleton;endoplasmic reticulum membrane;endoplasmic reticulum part;intracellular non-membrane-bounded organelle;intracellular organelle;intracellular organelle part;intracellular part;membrane;membrane part;non-membrane-bounded organelle;organelle;organelle membrane;organelle part;plasma membrane	amine metabolic process;amine transport;amino acid transport;behavior;biological regulation;cellular amino acid metabolic process;cellular component organization;cellular homeostasis;cellular ion homeostasis;cellular ketone metabolic process;cellular localization;cellular membrane organization;cellular metabolic process;cellular nitrogen compound metabolic process;cellular process;establishment o…	cell part;cytoskeleton;intracellular non-membrane-bounded organelle;intracellular organelle;membrane;organelle;plasma membrane		PRA1	ALCALA_APOPTOSIS;BENPORATH_MYC_MAX_TARGETS;CAIRO_HEPATOBLASTOMA_CLASSES_DN;DANG_BOUND_BY_MYC;DEURIG_T_CELL_PROLYMPHOCYTIC_LEUKEMIA_DN;DIAZ_CHRONIC_MYELOGENOUS_LEUKEMIA_UP;ENK_UV_RESPONSE_KERATINOCYTE_DN;GRAESSMANN_APOPTOSIS_BY_DOXORUBICIN_DN;GRAESSMANN_RESPONSE_TO_MC_AND_DOXORUBICIN_DN;GROSS_HYPOXIA_VIA_ELK3_AND_HIF1A_UP;GROSS_HYPOXIA_VIA_HIF1A_DN;GUO_HEX_TARGETS_DN;HOLLERN_EMT_BREAST_TUMOR_UP;KI…	Acetylation;Cellmembrane;Cytoplasm;Cytoskeleton;Directproteinsequencing;Endoplasmicreticulum;Membrane;Referenceproteome;Transmembrane;Transmembranehelix			5.86043	0.143944	O75915	PRAF3_HUMAN	ARL6IP5	PRA1 family protein 3	No_Responder_TH9619H_Naive_TH9619H;No_Responder_MTXH_Naive_TH9619H;No_Responder_TH9619H_Naive_MTXH;No_Responder_MTXH_Naive_MTXH
-8.76094	3.90799	-6.68298	8.76094	biological adhesion;biological regulation;cell adhesion;cell cycle;cell-cell adhesion;cellular macromolecule metabolic process;cellular metabolic process;cellular process;cellular protein metabolic process;homotypic cell-cell adhesion;leukocyte aggregation;leukocyte cell-cell adhesion;lymphocyte aggregation;macromolecule metabolic process;macromolecule modification;metabolic process;phosphate-con…	adenyl nucleotide binding;adenyl ribonucleotide binding;ATP binding;binding;catalytic activity;identical protein binding;kinase activity;nucleotide binding;phosphotransferase activity, alcohol group as acceptor;protein binding;protein dimerization activity;protein homodimerization activity;protein kinase activity;protein serine/threonine kinase activity;purine nucleotide binding;purine ribonucleo…	cell part;cytoplasm;cytoplasmic part;cytoplasmic vesicle membrane;cytoplasmic vesicle part;cytosol;extracellular membrane-bounded organelle;extracellular organelle;extracellular region part;extracellular vesicular exosome;intracellular organelle part;intracellular part;membrane;membrane-bounded organelle;membrane-bounded vesicle;organelle;organelle membrane;organelle part;plasma membrane;secretor…	biological adhesion;biological regulation;cell adhesion;cell cycle;cellular metabolic process;cellular process;macromolecule metabolic process;macromolecule modification;metabolic process;phosphorus metabolic process;primary metabolic process;protein metabolic process;protein modification process;protein phosphorylation	cell part;cytoplasm;cytosol;extracellular organelle;membrane;organelle;plasma membrane;vesicle		Pkinase;PKK	AMUNDSON_RESPONSE_TO_ARSENITE;BASSO_CD40_SIGNALING_UP;BLALOCK_ALZHEIMERS_DISEASE_UP;BRUINS_UVC_RESPONSE_EARLY_LATE;BUYTAERT_PHOTODYNAMIC_THERAPY_STRESS_UP;CHARAFE_BREAST_CANCER_LUMINAL_VS_MESENCHYMAL_DN;CHEN_METABOLIC_SYNDROM_NETWORK;CHIARADONNA_NEOPLASTIC_TRANSFORMATION_KRAS_DN;DACOSTA_UV_RESPONSE_VIA_ERCC3_DN;EBAUER_TARGETS_OF_PAX3_FOXO1_FUSION_UP;FEVR_CTNNB1_TARGETS_UP;FINETTI_BREAST_CANCER_KI…	3D-structure;ATP-binding;Cellcycle;Cellmembrane;Coiledcoil;Kinase;Membrane;Nucleotide-binding;Phosphoprotein;Referenceproteome;Serine/threonine-proteinkinase;Transferase			9.13028	0.0847273	O94804	STK10_HUMAN	STK10	Serine/threonine-protein kinase 10	No_Responder_TH9619H_Naive_TH9619H;No_Responder_MTXH_Naive_TH9619H;No_Responder_TH9619H_Naive_MTXH;No_Responder_MTXH_Naive_MTXH
4.62548	-5.38007	5.38007	-2.73632	amine biosynthetic process;amine catabolic process;amine metabolic process;behavior;behavioral interaction between organisms;biological regulation;biosynthetic process;carboxylic acid biosynthetic process;carboxylic acid catabolic process;carboxylic acid metabolic process;catabolic process;cell communication;cell-cell signaling;cellular amine metabolic process;cellular amino acid biosynthetic pro…	catalytic activity;glutaminase activity;hydrolase activity;hydrolase activity, acting on carbon-nitrogen (but not peptide) bonds;hydrolase activity, acting on carbon-nitrogen (but not peptide) bonds, in linear amides	cell part;cytoplasmic part;cytosol;intracellular membrane-bounded organelle;intracellular organelle;intracellular organelle lumen;intracellular organelle part;intracellular part;membrane-bounded organelle;membrane-enclosed lumen;mitochondrial matrix;mitochondrial part;mitochondrion;organelle;organelle lumen;organelle part;synapse	amine metabolic process;behavior;behavioral interaction between organisms;biological regulation;biosynthetic process;catabolic process;cell communication;cell-cell signaling;cellular amino acid metabolic process;cellular component assembly;cellular component organization;cellular ketone metabolic process;cellular metabolic process;cellular nitrogen compound metabolic process;cellular process;macr…	cell part;cytosol;intracellular membrane-bounded organelle;intracellular organelle;mitochondrion;organelle;synapse	Alanine, aspartate and glutamate metabolism;Arginine and proline metabolism;D-Glutamine and D-glutamate metabolism;Nitrogen metabolism;Proximal tubule bicarbonate reclamation	Ank_2;EF-hand_14;Glutaminase	ACOSTA_PROLIFERATION_INDEPENDENT_MYC_TARGETS_UP;BASAKI_YBX1_TARGETS_UP;BLALOCK_ALZHEIMERS_DISEASE_DN;BONOME_OVARIAN_CANCER_SURVIVAL_SUBOPTIMAL_DEBULKING;BOQUEST_STEM_CELL_CULTURED_VS_FRESH_UP;BRUECKNER_TARGETS_OF_MIRLET7A3_DN;CARRILLOREIXACH_HEPATOBLASTOMA_VS_NORMAL_HYPOMETHYLATED_AND_UP;CARRILLOREIXACH_HEPATOBLASTOMA_VS_NORMAL_UP;CHARAFE_BREAST_CANCER_LUMINAL_VS_MESENCHYMAL_DN;CONCANNON_APOPTOSI…	3D-structure;Acetylation;Alternativesplicing;ANKrepeat;Cataract;Cytoplasm;Directproteinsequencing;Diseasevariant;Epilepsy;Hydrolase;Mitochondrion;Phosphoprotein;Referenceproteome;Repeat;Transitpeptide			6.1098	0.132165	O94925	GLSK_HUMAN	GLS	Glutaminase kidney isoform, mitochondrial	Naive_TH9619H_No_Responder_TH9619H;Naive_MTXH_No_Responder_TH9619H;Naive_TH9619H_No_Responder_MTXH;Naive_MTXH_No_Responder_MTXH
3.53548	-3.04724	4.54231	-4.54231	biological regulation;negative regulation of biological process;negative regulation of biosynthetic process;negative regulation of cellular biosynthetic process;negative regulation of cellular component organization;negative regulation of cellular macromolecule biosynthetic process;negative regulation of cellular metabolic process;negative regulation of cellular process;negative regulation of gen…	binding;nucleic acid binding;RNA binding	cell part;intracellular membrane-bounded organelle;intracellular organelle;intracellular organelle part;intracellular part;membrane-bounded organelle;nuclear part;nucleoplasm;nucleus;organelle;organelle part	biological regulation	cell part;intracellular membrane-bounded organelle;intracellular organelle;nucleoplasm;nucleus;organelle		CID;RRM_1	BENPORATH_NANOG_TARGETS;BENPORATH_SOX2_TARGETS;BLALOCK_ALZHEIMERS_DISEASE_UP;BONOME_OVARIAN_CANCER_SURVIVAL_OPTIMAL_DEBULKING;HOUSTIS_ROS;IKEDA_MIR30_TARGETS_UP;IWANAGA_CARCINOGENESIS_BY_KRAS_PTEN_DN;KRIGE_RESPONSE_TO_TOSEDOSTAT_24HR_UP;KRIGE_RESPONSE_TO_TOSEDOSTAT_6HR_UP;LAIHO_COLORECTAL_CANCER_SERRATED_DN;PECE_MAMMARY_STEM_CELL_DN;PEREZ_TP53_TARGETS;TOYOTA_TARGETS_OF_MIR34B_AND_MIR34C;WAKABAYAS…	3D-structure;Acetylation;Alternativesplicing;Nucleus;Phosphoprotein;Referenceproteome;RNA-binding;Transcription;Transcriptionregulation			5.46824	0.162453	O95104	SCAF4_HUMAN	SCAF4	SR-related and CTD-associated factor 4	Naive_TH9619H_No_Responder_MTXH;Naive_MTXH_No_Responder_MTXH;Naive_TH9619H_No_Responder_TH9619H;Naive_MTXH_No_Responder_TH9619H
4.70531	-3.99126	4.14351	-4.70531	cellular component organization;cellular component organization at cellular level;cellular component organization or biogenesis;cellular component organization or biogenesis at cellular level;cellular membrane fusion;cellular membrane organization;cellular process;endosome transport;ER to Golgi vesicle-mediated transport;establishment of localization;establishment of localization in cell;establis…	binding;protein binding;SNAP receptor activity	cell part;cis-Golgi network;cytoplasmic membrane-bounded vesicle;cytoplasmic part;cytoplasmic vesicle;cytosol;Golgi apparatus;Golgi apparatus part;Golgi cisterna;Golgi medial cisterna;Golgi membrane;intracellular membrane-bounded organelle;intracellular organelle;intracellular organelle part;intracellular part;macromolecular complex;membrane;membrane part;membrane-bounded organelle;membrane-bound…	cellular component organization;cellular membrane organization;cellular process;endosome transport;establishment of localization;Golgi vesicle transport;membrane fusion;membrane organization;organelle fusion;organelle organization;protein transport;transport;vesicle organization;vesicle-mediated transport	cell part;cytoplasmic membrane-bounded vesicle;cytosol;Golgi apparatus;intracellular membrane-bounded organelle;intracellular organelle;macromolecular complex;membrane;organelle;protein complex;vesicle	SNARE interactions in vesicular transport	V-SNARE_C	ALFANO_MYC_TARGETS;BLALOCK_ALZHEIMERS_DISEASE_UP;BONOME_OVARIAN_CANCER_SURVIVAL_OPTIMAL_DEBULKING;BRUINS_UVC_RESPONSE_VIA_TP53_GROUP_A;DAVICIONI_MOLECULAR_ARMS_VS_ERMS_UP;ENK_UV_RESPONSE_KERATINOCYTE_DN;FEVR_CTNNB1_TARGETS_UP;FOSTER_TOLERANT_MACROPHAGE_UP;HOLLMANN_APOPTOSIS_VIA_CD40_DN;IWANAGA_CARCINOGENESIS_BY_KRAS_UP;JI_RESPONSE_TO_FSH_UP;KEGG_SNARE_INTERACTIONS_IN_VESICULAR_TRANSPORT;LASTOWSKA…	Acetylation;Alternativesplicing;Coiledcoil;ER-Golgitransport;Golgiapparatus;Membrane;Phosphoprotein;Proteintransport;Referenceproteome;Transmembrane;Transmembranehelix;Transport			6.49651	0.121197	O95249	GOSR1_HUMAN	GOSR1	Golgi SNAP receptor complex member 1	Naive_MTXH_No_Responder_MTXH;Naive_TH9619H_No_Responder_MTXH;Naive_MTXH_No_Responder_TH9619H;Naive_TH9619H_No_Responder_TH9619H
-4.08462	4.08462	-1.85238	3.94066	aerobic respiration;ATP biosynthetic process;ATP metabolic process;ATP synthesis coupled proton transport;biosynthetic process;cation transport;cellular biosynthetic process;cellular component assembly;cellular component assembly at cellular level;cellular component biogenesis;cellular component organization;cellular component organization at cellular level;cellular component organization or biog…	catalytic activity;NADH dehydrogenase (quinone) activity;NADH dehydrogenase (ubiquinone) activity;NADH dehydrogenase activity;oxidoreductase activity;oxidoreductase activity, acting on NADH or NADPH;oxidoreductase activity, acting on NADH or NADPH, quinone or similar compound as acceptor	cell part;cytoplasm;cytoplasmic part;intracellular membrane-bounded organelle;intracellular organelle;intracellular organelle lumen;intracellular organelle part;intracellular part;macromolecular complex;membrane;membrane part;membrane-bounded organelle;membrane-enclosed lumen;mitochondrial inner membrane;mitochondrial matrix;mitochondrial membrane;mitochondrial membrane part;mitochondrial part;mi…	biosynthetic process;cellular component assembly;cellular component organization;cellular macromolecular complex assembly;cellular metabolic process;cellular nitrogen compound metabolic process;cellular process;cellular respiration;establishment of localization;generation of precursor metabolites and energy;heterocycle metabolic process;hydrogen transport;ion transport;macromolecular complex asse…	cell part;cytoplasm;intracellular membrane-bounded organelle;intracellular organelle;macromolecular complex;membrane;mitochondrion;NADH dehydrogenase complex;organelle;protein complex	Alzheimer's disease;Huntington's disease;Oxidative phosphorylation;Parkinson's disease	dNK	BLALOCK_ALZHEIMERS_DISEASE_DN;CHANG_IMMORTALIZED_BY_HPV31_UP;DEURIG_T_CELL_PROLYMPHOCYTIC_LEUKEMIA_UP;KEGG_ALZHEIMERS_DISEASE;KEGG_HUNTINGTONS_DISEASE;KEGG_MEDICUS_REFERENCE_ELECTRON_TRANSFER_IN_COMPLEX_I;KEGG_MEDICUS_REFERENCE_MITOCHONDRIAL_COMPLEX_UCP1_IN_THERMOGENESIS;KEGG_MEDICUS_VARIANT_MUTATION_CAUSED_ABERRANT_ABETA_TO_ELECTRON_TRANSFER_IN_COMPLEX_I;KEGG_MEDICUS_VARIANT_MUTATION_CAUSED_ABER…	3D-structure;Alternativesplicing;Diseasevariant;Electrontransport;FAD;Flavoprotein;Mitochondrion;Phosphoprotein;Primarymitochondrialdisease;Referenceproteome;Respiratorychain;Transitpeptide;Transport	Respiratory chain complex I (gamma subunit) mitochondrial;Respiratory chain complex I (holoenzyme), mitochondrial;Respiratory chain complex I (incomplete intermediate), mitochondrial		5.18732	0.178997	O95299	NDUAA_HUMAN	NDUFA10	NADH dehydrogenase [ubiquinone] 1 alpha subcomplex subunit 10, mitochondrial	No_Responder_MTXH_Naive_TH9619H;No_Responder_TH9619H_Naive_TH9619H;No_Responder_MTXH_Naive_MTXH;No_Responder_TH9619H_Naive_MTXH
6.89779	-6.89779	4.84533	-5.60227	biological regulation;cellular component assembly;cellular component assembly at cellular level;cellular component organization;cellular component organization at cellular level;cellular component organization or biogenesis;cellular component organization or biogenesis at cellular level;cellular macromolecular complex assembly;cellular macromolecular complex subunit organization;cellular macromol…	binding;mRNA 3'-UTR binding;mRNA binding;nucleic acid binding;pre-mRNA binding;RNA binding	cell part;cytoplasm;intracellular membrane-bounded organelle;intracellular organelle;intracellular organelle part;intracellular part;membrane-bounded organelle;nuclear part;nucleoplasm;nucleus;organelle;organelle part	biological regulation;cellular component assembly;cellular component organization;cellular macromolecular complex assembly;cellular metabolic process;cellular nitrogen compound metabolic process;cellular process;macromolecular complex assembly;macromolecule metabolic process;metabolic process;nitrogen compound metabolic process;nucleobase-containing compound metabolic process;primary metabolic pr…	cell part;cytoplasm;intracellular membrane-bounded organelle;intracellular organelle;nucleoplasm;nucleus;organelle		RRM_1	ASTON_MAJOR_DEPRESSIVE_DISORDER_UP;BENPORATH_NANOG_TARGETS;BERENJENO_TRANSFORMED_BY_RHOA_DN;BOQUEST_STEM_CELL_CULTURED_VS_FRESH_UP;BOQUEST_STEM_CELL_UP;BOYAULT_LIVER_CANCER_SUBCLASS_G5_DN;BROWNE_HCMV_INFECTION_48HR_DN;CHYLA_CBFA2T3_TARGETS_UP;COLINA_TARGETS_OF_4EBP1_AND_4EBP2;CUI_TCF21_TARGETS_2_DN;FLECHNER_BIOPSY_KIDNEY_TRANSPLANT_REJECTED_VS_OK_UP;GREGORY_SYNTHETIC_LETHAL_WITH_IMATINIB;GRUETZMA…	3D-structure;Alternativesplicing;Cytoplasm;Diseasevariant;Epilepsy;Intellectualdisability;mRNAprocessing;Nucleus;Referenceproteome;Repeat;Repressor;RNA-binding			8.35521	0.0942642	O95319	CELF2_HUMAN	CELF2	CUGBP Elav-like family member 2	Naive_MTXH_No_Responder_TH9619H;Naive_TH9619H_No_Responder_TH9619H;Naive_MTXH_No_Responder_MTXH;Naive_TH9619H_No_Responder_MTXH
-5.39227	3.5417	-6.49901	6.49901	biological regulation;cellular component assembly;cellular component organization;cellular component organization or biogenesis;cellular macromolecule metabolic process;cellular metabolic process;cellular process;chemical homeostasis;cholesterol efflux;cholesterol homeostasis;cholesterol transport;establishment of localization;high-density lipoprotein particle assembly;high-density lipoprotein pa…	antioxidant activity;binding;lipid binding;lipid transporter activity;phospholipid binding;substrate-specific transporter activity;transporter activity	discoidal high-density lipoprotein particle;extracellular region;extracellular region part;high-density lipoprotein particle;low-density lipoprotein particle;macromolecular complex;plasma lipoprotein particle;protein-lipid complex;spherical high-density lipoprotein particle;triglyceride-rich lipoprotein particle;very-low-density lipoprotein particle	biological regulation;cellular component assembly;cellular component organization;cellular metabolic process;cellular process;establishment of localization;homeostatic process;lipid transport;macromolecular complex assembly;macromolecule metabolic process;metabolic process;multicellular organismal process;transport	extracellular region;macromolecular complex		ApoM	ACEVEDO_NORMAL_TISSUE_ADJACENT_TO_LIVER_TUMOR_UP;BENPORATH_NANOG_TARGETS;BROWNE_HCMV_INFECTION_30MIN_UP;BROWNE_HCMV_INFECTION_48HR_UP;BRUINS_UVC_RESPONSE_VIA_TP53_GROUP_A;CERVERA_SDHB_TARGETS_2;FLECHNER_BIOPSY_KIDNEY_TRANSPLANT_REJECTED_VS_OK_DN;GAZDA_DIAMOND_BLACKFAN_ANEMIA_ERYTHROID_DN;KAAB_FAILED_HEART_ATRIUM_UP;LI_WILMS_TUMOR_VS_FETAL_KIDNEY_1_UP;MARSON_BOUND_BY_E2F4_UNSTIMULATED;MARTORIATI_M…	3D-structure;Alternativesplicing;Directproteinsequencing;Disulfidebond;Glycoprotein;HDL;Lipidtransport;Referenceproteome;Secreted;Signal;Transport			7.33807	0.104245	O95445	APOM_HUMAN	APOM	Apolipoprotein M	No_Responder_TH9619H_Naive_MTXH;No_Responder_MTXH_Naive_MTXH;No_Responder_TH9619H_Naive_TH9619H;No_Responder_MTXH_Naive_TH9619H
-5.06908	5.06908	-4.27448	4.67628	actin cytoskeleton organization;actin filament severing;actin filament-based process;biological regulation;cell migration;cell motility;cellular component movement;cellular component organization;cellular component organization at cellular level;cellular component organization or biogenesis;cellular component organization or biogenesis at cellular level;cellular process;cortical actin cytoskeleto…	actin binding;actin filament binding;binding;cytoskeletal protein binding;enzyme binding;GTPase activating protein binding;GTPase binding;protein binding;small GTPase binding	bleb;cell cortex;cell part;cell projection;cytoplasmic membrane-bounded vesicle;cytoplasmic part;cytoplasmic vesicle;cytosol;endocytic vesicle;extracellular membrane-bounded organelle;extracellular organelle;extracellular region part;extracellular vesicular exosome;intracellular membrane-bounded organelle;intracellular organelle;intracellular part;membrane;membrane-bounded organelle;membrane-boun…	biological regulation;cell motility;cellular component movement;cellular component organization;cellular process;cytoskeleton organization;locomotion;organelle organization	bleb;cell cortex;cell part;cell projection;cytoplasmic membrane-bounded vesicle;cytosol;extracellular organelle;intracellular membrane-bounded organelle;intracellular organelle;membrane;organelle;plasma membrane;vesicle		Drf_FH3;Drf_GBD;FH2	APPIERTO_RESPONSE_TO_FENRETINIDE_DN;ENK_UV_RESPONSE_KERATINOCYTE_UP;HELLER_HDAC_TARGETS_DN;HELLER_HDAC_TARGETS_SILENCED_BY_METHYLATION_DN;MARTENS_BOUND_BY_PML_RARA_FUSION;MCCLUNG_COCAINE_REWARD_5D;MEISSNER_NPC_HCP_WITH_H3K4ME2;OSMAN_BLADDER_CANCER_DN;PEDRIOLI_MIR31_TARGETS_DN;PUJANA_ATM_PCC_NETWORK;RASHI_RESPONSE_TO_IONIZING_RADIATION_6;REACTOME_CDC42_GTPASE_CYCLE;REACTOME_RAC1_GTPASE_CYCLE;REACT…	3D-structure;Alternativesplicing;Cellmembrane;Cellprojection;Cytoplasm;Cytoplasmicvesicle;Lipoprotein;Membrane;Myristate;Phosphoprotein;Referenceproteome			7.05435	0.108	O95466	FMNL1_HUMAN	FMNL1	Formin-like protein 1	No_Responder_MTXH_Naive_TH9619H;No_Responder_TH9619H_Naive_TH9619H;No_Responder_MTXH_Naive_MTXH;No_Responder_TH9619H_Naive_MTXH
-6.17989	4.22477	-8.45586	8.45586	acute inflammatory response;amine metabolic process;biological regulation;carboxylic acid metabolic process;catabolic process;cellular amine metabolic process;cellular amino acid metabolic process;cellular catabolic process;cellular ketone metabolic process;cellular metabolic process;cellular modified amino acid metabolic process;cellular nitrogen compound catabolic process;cellular nitrogen comp…	catalytic activity;hydrolase activity;hydrolase activity, acting on carbon-nitrogen (but not peptide) bonds;hydrolase activity, acting on carbon-nitrogen (but not peptide) bonds, in linear amides;pantetheine hydrolase activity	azurophil granule membrane;cell part;cytoplasmic part;cytoplasmic vesicle membrane;cytoplasmic vesicle part;extracellular region;intracellular organelle part;intracellular part;membrane;organelle membrane;organelle part;plasma membrane;secretory granule membrane;vacuolar membrane;vacuolar part;vesicle membrane	amine metabolic process;biological regulation;catabolic process;cellular amino acid metabolic process;cellular ketone metabolic process;cellular metabolic process;cellular nitrogen compound metabolic process;cellular process;cofactor metabolic process;heterocycle metabolic process;immune system process;metabolic process;nitrogen compound metabolic process;nucleobase-containing compound catabolic …	cell part;extracellular region;membrane;plasma membrane	Pantothenate and CoA biosynthesis	CN_hydrolase;Vanin_C	ACEVEDO_LIVER_CANCER_DN;ACEVEDO_LIVER_TUMOR_VS_NORMAL_ADJACENT_TISSUE_DN;AZARE_NEOPLASTIC_TRANSFORMATION_BY_STAT3_UP;BLANCO_MELO_COVID19_BRONCHIAL_EPITHELIAL_CELLS_SARS_COV_2_INFECTION_UP;CADWELL_ATG16L1_TARGETS_UP;CAIRO_HEPATOBLASTOMA_DN;CARRILLOREIXACH_HEPATOBLASTOMA_VS_NORMAL_DN;CASTELLANO_NRAS_TARGETS_UP;CHIANG_LIVER_CANCER_SUBCLASS_CTNNB1_DN;CHICAS_RB1_TARGETS_SENESCENT;DESERT_EXTRACELLULAR_…	3D-structure;Cellmembrane;Glycoprotein;GPI-anchor;Hydrolase;Lipoprotein;Membrane;Referenceproteome;Signal			8.80296	0.0807111	O95497	VNN1_HUMAN	VNN1	Pantetheinase	No_Responder_TH9619H_Naive_MTXH;No_Responder_MTXH_Naive_MTXH;No_Responder_TH9619H_Naive_TH9619H;No_Responder_MTXH_Naive_TH9619H
5.73583	-4.42267	2.71768	-5.73583	anatomical structure development;anatomical structure formation involved in morphogenesis;anatomical structure homeostasis;biological regulation;blastocyst formation;cellular component organization;cellular component organization at cellular level;cellular component organization or biogenesis;cellular component organization or biogenesis at cellular level;cellular macromolecule metabolic process;…	binding;chromatin binding;protein binding transcription factor activity;transcription coactivator activity;transcription cofactor activity;transcription factor binding transcription factor activity	brahma complex;cell part;chromatin;chromatin remodeling complex;chromosomal part;DNA helicase complex;H4/H2A histone acetyltransferase complex;histone acetyltransferase complex;Ino80 complex;intracellular membrane-bounded organelle;intracellular non-membrane-bounded organelle;intracellular organelle;intracellular organelle part;intracellular part;kinetochore;macromolecular complex;membrane;membra…	anatomical structure development;anatomical structure formation involved in morphogenesis;biological regulation;cellular component organization;cellular metabolic process;cellular nitrogen compound metabolic process;cellular process;chromatin modification;chromatin organization;chromosome organization;developmental process;DNA metabolic process;DNA recombination;DNA repair;homeostatic process;mac…	cell part;chromatin remodeling complex;DNA helicase complex;intracellular membrane-bounded organelle;intracellular non-membrane-bounded organelle;intracellular organelle;kinetochore;macromolecular complex;membrane;nucleoplasm;nucleosome;nucleus;organelle;plasma membrane;protein complex		Actin	ACEVEDO_LIVER_CANCER_UP;ACEVEDO_LIVER_TUMOR_VS_NORMAL_ADJACENT_TISSUE_UP;BERENJENO_TRANSFORMED_BY_RHOA_UP;BIOCARTA_VDR_PATHWAY;BLALOCK_ALZHEIMERS_DISEASE_UP;BORCZUK_MALIGNANT_MESOTHELIOMA_UP;BOYAULT_LIVER_CANCER_SUBCLASS_G3_UP;DIAZ_CHRONIC_MYELOGENOUS_LEUKEMIA_UP;ENK_UV_RESPONSE_EPIDERMIS_UP;ENK_UV_RESPONSE_KERATINOCYTE_DN;FARMER_BREAST_CANCER_BASAL_VS_LULMINAL;FISCHER_DREAM_TARGETS;JOHNSTONE_PAR…	3D-structure;Acetylation;Activator;Alternativesplicing;Chromatinregulator;Directproteinsequencing;Diseasevariant;DNAdamage;DNArecombination;DNArepair;Growthregulation;Intellectualdisability;Isopeptidebond;Neurogenesis;Nucleus;Phosphoprotein;Referenceproteome;Transcription;Transcriptionregulation;Ublconjugation	BAF complex;BRD7-SWI\u2013SNF complex;BRG1-associated complex;Brg1-associated complex I;Brg1-associated complex II;Brg1-based SWI/SNF complex;BRG1-SIN3A complex;BRG1-SIN3A-HDAC containing SWI/SNF remodeling complex I;Brm-associated complex;BRM-associated complex;BRM-SIN3A complex;BRM-SIN3A-HDAC complex;c-MYC-ATPase-helicase complex;DMAP1-associated complex;EBAFa complex;EBAFb complex;INO80 chroma…		6.53302	0.120571	O96019	ACL6A_HUMAN	ACTL6A	Actin-like protein 6A	Naive_MTXH_No_Responder_MTXH;Naive_TH9619H_No_Responder_MTXH;Naive_MTXH_No_Responder_TH9619H;Naive_TH9619H_No_Responder_TH9619H
-4.9645	2.66969	-5.73346	5.73346	biological regulation;cation homeostasis;cation transport;cellular cation homeostasis;cellular chemical homeostasis;cellular homeostasis;cellular ion homeostasis;cellular iron ion homeostasis;cellular metal ion homeostasis;cellular process;chemical homeostasis;copper ion transport;establishment of localization;homeostatic process;ion homeostasis;ion transport;iron ion homeostasis;iron ion transpo…	binding;catalytic activity;cation binding;chaperone binding;copper ion binding;ferroxidase activity;ion binding;metal ion binding;oxidoreductase activity;oxidoreductase activity, oxidizing metal ions;oxidoreductase activity, oxidizing metal ions, oxygen as acceptor;protein binding;transition metal ion binding	blood microparticle;cell part;cytoplasmic part;endoplasmic reticulum lumen;endoplasmic reticulum part;extracellular membrane-bounded organelle;extracellular organelle;extracellular region;extracellular region part;extracellular space;extracellular vesicular exosome;intracellular organelle lumen;intracellular organelle part;intracellular part;lysosomal membrane;membrane;membrane-bounded organelle;…	biological regulation;cellular homeostasis;cellular ion homeostasis;cellular process;establishment of localization;homeostatic process;ion transport;transport	cell part;extracellular organelle;extracellular region;extracellular space;membrane;organelle;plasma membrane;vesicle	Porphyrin and chlorophyll metabolism	Cu-oxidase;Cu-oxidase_2;Cu-oxidase_3	BERENJENO_ROCK_SIGNALING_NOT_VIA_RHOA_UP;BONOME_OVARIAN_CANCER_SURVIVAL_OPTIMAL_DEBULKING;BOYLAN_MULTIPLE_MYELOMA_C_D_DN;BOYLAN_MULTIPLE_MYELOMA_PCA1_UP;BYSTRYKH_HEMATOPOIESIS_STEM_CELL_QTL_TRANS;CARRILLOREIXACH_HEPATOBLASTOMA_VS_NORMAL_DN;CHANG_IMMORTALIZED_BY_HPV31_UP;CHENG_RESPONSE_TO_NICKEL_ACETATE;CHIANG_LIVER_CANCER_SUBCLASS_CTNNB1_DN;CHIANG_LIVER_CANCER_SUBCLASS_UNANNOTATED_UP;COLINA_TARGE…	3D-structure;Copper;Coppertransport;Directproteinsequencing;Disulfidebond;Glycoprotein;Iontransport;Metal-binding;Oxidoreductase;Phosphoprotein;Referenceproteome;Repeat;Secreted;Signal;Transport	CP\u2013LF\u2013MPO complex;CP-LF complex;CP-MPO complex		6.428	0.12222	P00450	CERU_HUMAN	CP	Ceruloplasmin	No_Responder_TH9619H_Naive_MTXH;No_Responder_MTXH_Naive_MTXH;No_Responder_TH9619H_Naive_TH9619H;No_Responder_MTXH_Naive_TH9619H
-6.39254	3.35649	-6.7733	6.7733	acute inflammatory response;acute-phase response;biological regulation;blood coagulation;calcium ion homeostasis;cation homeostasis;cell activation;cell killing;cell surface receptor linked signaling pathway;cellular calcium ion homeostasis;cellular cation homeostasis;cellular chemical homeostasis;cellular divalent inorganic cation homeostasis;cellular homeostasis;cellular ion homeostasis;cellula…	binding;calcium ion binding;carbohydrate binding;catalytic activity;cation binding;endopeptidase activity;glycosaminoglycan binding;growth factor activity;heparin binding;hydrolase activity;ion binding;lipopolysaccharide binding;metal ion binding;molecular transducer activity;pattern binding;peptidase activity;peptidase activity, acting on L-amino acid peptides;polysaccharide binding;protein bind…	blood microparticle;cell part;cytoplasmic part;endoplasmic reticulum lumen;endoplasmic reticulum part;extracellular membrane-bounded organelle;extracellular organelle;extracellular region;extracellular region part;extracellular space;extracellular vesicular exosome;Golgi apparatus part;Golgi lumen;intracellular organelle lumen;intracellular organelle part;intracellular part;membrane;membrane-boun…	biological regulation;cell activation;cell killing;cellular homeostasis;cellular ion homeostasis;cellular process;coagulation;homeostatic process;immune system process;interspecies interaction between organisms;killing of cells of other organism;macromolecule metabolic process;metabolic process;multicellular organismal process;multi-organism process;primary metabolic process;protein metabolic pro…	cell part;extracellular organelle;extracellular region;extracellular space;membrane;organelle;plasma membrane;vesicle	Complement and coagulation cascades;Neuroactive ligand-receptor interaction;Regulation of actin cytoskeleton	Gla;Kringle;Thrombin_light;Trypsin	BIOCARTA_AMI_PATHWAY;BIOCARTA_BIOPEPTIDES_PATHWAY;BIOCARTA_EXTRINSIC_PATHWAY;BIOCARTA_FIBRINOLYSIS_PATHWAY;BIOCARTA_INTRINSIC_PATHWAY;BIOCARTA_NFAT_PATHWAY;BIOCARTA_PAR1_PATHWAY;BIOCARTA_PLATELETAPP_PATHWAY;BIOCARTA_SPPA_PATHWAY;CAIRO_LIVER_DEVELOPMENT_DN;CERVERA_SDHB_TARGETS_1_DN;HEBERT_MATRISOME_TNBC_LIVER_METASTASIS;HOSHIDA_LIVER_CANCER_SUBCLASS_S3;HSIAO_LIVER_SPECIFIC_GENES;KEGG_COMPLEMENT_AN…	3D-structure;Acutephase;Bloodcoagulation;Calcium;Cleavageonpairofbasicresidues;Directproteinsequencing;Diseasevariant;Disulfidebond;Gamma-carboxyglutamicacid;Glycoprotein;Hemostasis;Hydrolase;Kringle;Pharmaceutical;Protease;Referenceproteome;Repeat;Secreted;Serineprotease;Signal;Thrombophilia;Zymogen			7.90196	0.100529	P00734	THRB_HUMAN	F2	Prothrombin	No_Responder_TH9619H_Naive_MTXH;No_Responder_MTXH_Naive_MTXH;No_Responder_TH9619H_Naive_TH9619H;No_Responder_MTXH_Naive_TH9619H
-6.19178	3.06215	-7.41583	7.41583	biological regulation;blood coagulation;coagulation;hemostasis;macromolecule metabolic process;metabolic process;multicellular organismal process;primary metabolic process;protein maturation;protein metabolic process;protein processing;proteolysis;regulation of biological quality;regulation of body fluid levels;zymogen activation	binding;calcium ion binding;catalytic activity;cation binding;endopeptidase activity;hydrolase activity;ion binding;metal ion binding;peptidase activity;peptidase activity, acting on L-amino acid peptides;serine hydrolase activity;serine-type endopeptidase activity;serine-type peptidase activity	cell part;cytoplasmic part;endoplasmic reticulum lumen;endoplasmic reticulum part;extracellular membrane-bounded organelle;extracellular organelle;extracellular region;extracellular region part;extracellular space;extracellular vesicular exosome;Golgi apparatus part;Golgi lumen;intracellular organelle lumen;intracellular organelle part;intracellular part;membrane;membrane-bounded organelle;membra…	biological regulation;coagulation;macromolecule metabolic process;metabolic process;multicellular organismal process;primary metabolic process;protein maturation;protein metabolic process;proteolysis;regulation of body fluid levels	cell part;extracellular organelle;extracellular region;extracellular space;membrane;organelle;plasma membrane;vesicle	Complement and coagulation cascades	EGF;FXa_inhibition;Gla;Trypsin	ACEVEDO_LIVER_CANCER_DN;ACEVEDO_LIVER_TUMOR_VS_NORMAL_ADJACENT_TISSUE_DN;BIOCARTA_INTRINSIC_PATHWAY;BIOCARTA_PLATELETAPP_PATHWAY;BROWN_MYELOID_CELL_DEVELOPMENT_DN;CAIRO_HEPATOBLASTOMA_DN;CARRILLOREIXACH_HEPATOBLASTOMA_VS_NORMAL_DN;DESERT_PERIPORTAL_HEPATOCELLULAR_CARCINOMA_SUBCLASS_UP;HEBERT_MATRISOME_TNBC_BONE_METASTASIS;HEBERT_MATRISOME_TNBC_BONE_METASTASIS_TUMOR_CELL_DERIVED;HOSHIDA_LIVER_CANC…	3D-structure;Alternativesplicing;Bloodcoagulation;Calcium;Cleavageonpairofbasicresidues;Directproteinsequencing;Diseasevariant;Disulfidebond;EGF-likedomain;Gamma-carboxyglutamicacid;Glycoprotein;Hemophilia;Hemostasis;Hydrolase;Hydroxylation;Magnesium;Metal-binding;Pharmaceutical;Phosphoprotein;Protease;Referenceproteome;Repeat;Secreted;Serineprotease;Signal;Sulfation;Thrombophilia;Zymogen			7.88122	0.0989143	P00740	FA9_HUMAN	F9	Coagulation factor IX	No_Responder_TH9619H_Naive_MTXH;No_Responder_MTXH_Naive_MTXH;No_Responder_TH9619H_Naive_TH9619H;No_Responder_MTXH_Naive_TH9619H
-5.41509	3.51266	-7.01182	7.01182	biological regulation;blood coagulation;cellular component disassembly;cellular component disassembly at cellular level;cellular component organization;cellular component organization at cellular level;cellular component organization or biogenesis;cellular component organization or biogenesis at cellular level;cellular process;coagulation;extracellular matrix disassembly;extracellular matrix orga…	apolipoprotein binding;binding;catalytic activity;chaperone binding;endopeptidase activity;enzyme binding;hydrolase activity;kinase binding;peptidase activity;peptidase activity, acting on L-amino acid peptides;protease binding;protein binding;protein domain specific binding;receptor binding;serine hydrolase activity;serine-type endopeptidase activity;serine-type peptidase activity	blood microparticle;cell part;cell surface;cytoplasmic membrane-bounded vesicle lumen;cytoplasmic part;cytoplasmic vesicle part;external side of plasma membrane;extracellular membrane-bounded organelle;extracellular organelle;extracellular region;extracellular region part;extracellular space;extracellular vesicular exosome;intracellular organelle part;intracellular part;membrane;membrane part;mem…	biological regulation;cellular component disassembly;cellular component organization;cellular process;coagulation;extracellular matrix organization;extracellular structure organization;interspecies interaction between organisms;macromolecule metabolic process;metabolic process;multicellular organismal process;multi-organism process;primary metabolic process;protein metabolic process;proteolysis;r…	cell part;cell surface;extracellular organelle;extracellular region;extracellular space;membrane;organelle;plasma membrane;vesicle	Complement and coagulation cascades;Neuroactive ligand-receptor interaction;Staphylococcus aureus infection	Kringle;PAN_1;Trypsin	ACEVEDO_LIVER_CANCER_DN;ACEVEDO_LIVER_TUMOR_VS_NORMAL_ADJACENT_TISSUE_DN;ACEVEDO_METHYLATED_IN_LIVER_CANCER_DN;BIOCARTA_AMI_PATHWAY;BIOCARTA_FIBRINOLYSIS_PATHWAY;BIOCARTA_PLATELETAPP_PATHWAY;BLALOCK_ALZHEIMERS_DISEASE_UP;BOCHKIS_FOXA2_TARGETS;BROWN_MYELOID_CELL_DEVELOPMENT_UP;CAIRO_HEPATOBLASTOMA_DN;CAIRO_LIVER_DEVELOPMENT_DN;CHEN_HOXA5_TARGETS_9HR_UP;CHIANG_LIVER_CANCER_SUBCLASS_PROLIFERATION_DN…	3D-structure;Bloodcoagulation;Cleavageonpairofbasicresidues;Directproteinsequencing;Diseasevariant;Disulfidebond;Fibrinolysis;Glycoprotein;Hemostasis;Hydrolase;Kringle;Phosphoprotein;Protease;Referenceproteome;Repeat;Secreted;Serineprotease;Signal;Thrombophilia;Tissueremodeling;Zymogen	IGF2R-PLAUR-PLG complex;IGF2R-PLG-PLAU-PLAUR-LTGFbeta1 complex		7.52783	0.0989213	P00747	PLMN_HUMAN	PLG	Plasminogen	No_Responder_TH9619H_Naive_MTXH;No_Responder_MTXH_Naive_MTXH;No_Responder_TH9619H_Naive_TH9619H;No_Responder_MTXH_Naive_TH9619H
-6.07305	3.01275	-6.96387	6.96387	acute inflammatory response;acute inflammatory response to antigenic stimulus;acute-phase response;biological regulation;cell differentiation;cellular developmental process;cellular process;defense response;developmental process;immune response;immune system process;inflammatory response;inflammatory response to antigenic stimulus;luteinization;negative regulation of biological process;negative r…	binding;brain-derived neurotrophic factor binding;calcium-dependent protein binding;chemokine binding;C-X-C chemokine binding;cytokine binding;endopeptidase inhibitor activity;endopeptidase regulator activity;enzyme binding;enzyme inhibitor activity;enzyme regulator activity;growth factor binding;identical protein binding;interleukin-1 binding;interleukin-8 binding;nerve growth factor binding;neu…	blood microparticle;cell part;cytoplasmic membrane-bounded vesicle lumen;cytoplasmic part;cytoplasmic vesicle part;extracellular membrane-bounded organelle;extracellular organelle;extracellular region;extracellular region part;extracellular space;extracellular vesicular exosome;intracellular organelle part;intracellular part;membrane-bounded organelle;membrane-bounded vesicle;membrane-enclosed lu…	biological regulation;cell differentiation;cellular process;developmental process;immune system process;response to chemical stimulus;response to endogenous stimulus;response to external stimulus;response to extracellular stimulus;response to stimulus;response to stress;rhythmic process	cell part;extracellular organelle;extracellular region;extracellular space;organelle;vesicle	Complement and coagulation cascades	A2M;A2M_BRD;A2M_recep;MG2;MG3;MG4;TED_complement	ABE_VEGFA_TARGETS;ABRAHAM_ALPC_VS_MULTIPLE_MYELOMA_UP;ACEVEDO_LIVER_TUMOR_VS_NORMAL_ADJACENT_TISSUE_DN;ACEVEDO_NORMAL_TISSUE_ADJACENT_TO_LIVER_TUMOR_UP;BENPORATH_CYCLING_GENES;BENPORATH_PROLIFERATION;BOQUEST_STEM_CELL_CULTURED_VS_FRESH_UP;CAIRO_LIVER_DEVELOPMENT_DN;CERVERA_SDHB_TARGETS_2;CHESLER_BRAIN_D6MIT150_QTL_CIS;COLIN_PILOCYTIC_ASTROCYTOMA_VS_GLIOBLASTOMA_DN;COLLER_MYC_TARGETS_DN;DANG_REGUL…	3D-structure;Baitregion;Directproteinsequencing;Disulfidebond;Glycoprotein;Isopeptidebond;Proteaseinhibitor;Referenceproteome;Secreted;Serineproteaseinhibitor;Signal;Thioesterbond	LRP-1-Alpha-2-M-annexin VI complex		7.62274	0.0969412	P01023	A2MG_HUMAN	A2M	Alpha-2-macroglobulin	No_Responder_TH9619H_Naive_MTXH;No_Responder_MTXH_Naive_MTXH;No_Responder_TH9619H_Naive_TH9619H;No_Responder_MTXH_Naive_TH9619H
-7.16456	3.61077	-7.99823	7.99823	activation of immune response;anatomical structure development;biological regulation;carboxylic acid metabolic process;cell maturation;cell surface receptor linked signaling pathway;cellular developmental process;cellular ketone metabolic process;cellular lipid metabolic process;cellular metabolic process;cellular process;cellular response to stimulus;complement activation;complement activation, …	binding;C5a anaphylatoxin chemotactic receptor binding;C5L2 anaphylatoxin chemotactic receptor binding;endopeptidase inhibitor activity;endopeptidase regulator activity;enzyme inhibitor activity;enzyme regulator activity;G-protein-coupled receptor binding;peptidase inhibitor activity;peptidase regulator activity;protein binding;receptor binding	azurophil granule lumen;blood microparticle;cell part;cell surface;cytoplasmic membrane-bounded vesicle lumen;cytoplasmic part;cytoplasmic vesicle part;endoplasmic reticulum lumen;endoplasmic reticulum part;extracellular membrane-bounded organelle;extracellular organelle;extracellular region;extracellular region part;extracellular space;extracellular vesicular exosome;intracellular organelle lume…	anatomical structure development;biological regulation;cell maturation;cellular ketone metabolic process;cellular lipid metabolic process;cellular metabolic process;cellular process;developmental maturation;developmental process;immune system process;lipid metabolic process;macromolecule metabolic process;metabolic process;multi-organism process;organic acid metabolic process;primary metabolic pr…	cell part;cell surface;extracellular organelle;extracellular region;extracellular space;macromolecular complex;membrane;organelle;plasma membrane;vesicle	Chagas disease (American trypanosomiasis);Complement and coagulation cascades;ko05152;Leishmaniasis;Phagosome;Staphylococcus aureus infection;Systemic lupus erythematosus	A2M;A2M_BRD;A2M_recep;ANATO;MG1;MG2;MG3;MG4;NTR;TED_complement	ACEVEDO_LIVER_CANCER_DN;ACEVEDO_LIVER_TUMOR_VS_NORMAL_ADJACENT_TISSUE_DN;BIOCARTA_ALTERNATIVE_PATHWAY;BIOCARTA_CLASSIC_PATHWAY;BIOCARTA_COMP_PATHWAY;BIOCARTA_LAIR_PATHWAY;BIOCARTA_LECTIN_PATHWAY;BLANCO_MELO_BETA_INTERFERON_TREATED_BRONCHIAL_EPITHELIAL_CELLS_UP;BLANCO_MELO_BRONCHIAL_EPITHELIAL_CELLS_INFLUENZA_A_DEL_NS1_INFECTION_UP;BLANCO_MELO_COVID19_BRONCHIAL_EPITHELIAL_CELLS_SARS_COV_2_INFECTIO…	3D-structure;Age-relatedmaculardegeneration;Cleavageonpairofbasicresidues;Complementalternatepathway;Complementpathway;Directproteinsequencing;Diseasevariant;Disulfidebond;Fattyacidmetabolism;Glycoprotein;Hemolyticuremicsyndrome;Immunity;Inflammatoryresponse;Innateimmunity;Lipidmetabolism;Phosphoprotein;Referenceproteome;Secreted;Signal;Thioesterbond	APOL1 complex A (APOL1, APOA1, HPR, C3);proMBP-angiotensinogen-c3dg complex		8.82991	0.0826977	P01024	CO3_HUMAN	C3	Complement C3	No_Responder_TH9619H_Naive_MTXH;No_Responder_MTXH_Naive_MTXH;No_Responder_TH9619H_Naive_TH9619H;No_Responder_MTXH_Naive_TH9619H
-5.8961	2.57625	-4.85041	5.8961	anatomical structure development;biological regulation;cartilage development;cellular process;cellular response to abiotic stimulus;cellular response to light stimulus;cellular response to radiation;cellular response to stimulus;cellular response to UV;cellular response to UV-A;connective tissue replacement involved in inflammatory response wound healing;developmental process;multicellular organi…	binding;cation binding;cytokine activity;endopeptidase inhibitor activity;endopeptidase regulator activity;enzyme binding;enzyme inhibitor activity;enzyme regulator activity;growth factor activity;ion binding;metal ion binding;metalloendopeptidase inhibitor activity;metalloenzyme inhibitor activity;metalloenzyme regulator activity;peptidase inhibitor activity;peptidase regulator activity;protease…	basement membrane;cell part;cytoplasmic membrane-bounded vesicle lumen;cytoplasmic part;cytoplasmic vesicle part;endoplasmic reticulum lumen;endoplasmic reticulum part;extracellular matrix;extracellular matrix part;extracellular membrane-bounded organelle;extracellular organelle;extracellular region;extracellular region part;extracellular space;extracellular vesicular exosome;intracellular organe…	anatomical structure development;biological regulation;cellular process;developmental process;multicellular organismal process;response to abiotic stimulus;response to chemical stimulus;response to endogenous stimulus;response to stimulus;tissue remodeling	cell part;extracellular matrix;extracellular organelle;extracellular region;extracellular space;organelle;vesicle		TIMP	AIYAR_COBRA1_TARGETS_UP;ALTEMEIER_RESPONSE_TO_LPS_WITH_MECHANICAL_VENTILATION;BAELDE_DIABETIC_NEPHROPATHY_DN;BARIS_THYROID_CANCER_DN;BASSO_HAIRY_CELL_LEUKEMIA_UP;BENPORATH_CYCLING_GENES;BERENJENO_TRANSFORMED_BY_RHOA_UP;BILD_HRAS_ONCOGENIC_SIGNATURE;BIOCARTA_RECK_PATHWAY;BLUM_RESPONSE_TO_SALIRASIB_UP;BOQUEST_STEM_CELL_UP;BURTON_ADIPOGENESIS_2;BURTON_ADIPOGENESIS_7;CASORELLI_ACUTE_PROMYELOCYTIC_LEU…	3D-structure;Directproteinsequencing;Disulfidebond;Glycoprotein;Growthfactor;Metal-binding;Metalloenzymeinhibitor;Metalloproteaseinhibitor;Phosphoprotein;Proteaseinhibitor;Referenceproteome;Secreted;Signal;Zinc	MMP-9-TIMP-1-LRP complex		6.45044	0.122385	P01033	TIMP1_HUMAN	TIMP1	Metalloproteinase inhibitor 1	No_Responder_TH9619H_Naive_TH9619H;No_Responder_MTXH_Naive_TH9619H;No_Responder_TH9619H_Naive_MTXH;No_Responder_MTXH_Naive_MTXH
-3.20886	3.07778	-4.69716	4.69716	alcohol metabolic process;amine metabolic process;anatomical structure development;anion transport;benzene-containing compound metabolic process;biological regulation;biosynthetic process;carboxylic acid metabolic process;cellular amine metabolic process;cellular amino acid metabolic process;cellular aromatic compound metabolic process;cellular ketone metabolic process;cellular metabolic process;…	binding;hormone activity;identical protein binding;protein binding;receptor binding	extracellular region;extracellular region part;extracellular space	alcohol metabolic process;amine metabolic process;anatomical structure development;biological regulation;biosynthetic process;cellular amino acid metabolic process;cellular aromatic compound metabolic process;cellular ketone metabolic process;cellular metabolic process;cellular nitrogen compound metabolic process;cellular process;developmental process;establishment of localization;hormone metabol…	extracellular region;extracellular space	Autoimmune thyroid disease	COesterase;Ephrin_rec_like;Thyroglobulin_1	BLANCO_MELO_MERS_COV_INFECTION_MCR5_CELLS_UP;CLIMENT_BREAST_CANCER_COPY_NUMBER_UP;KASLER_HDAC7_TARGETS_1_UP;KEGG_AUTOIMMUNE_THYROID_DISEASE;KEGG_MEDICUS_REFERENCE_TSH_DUOX2_TG_SIGNALING_PATHWAY;KEGG_MEDICUS_REFERENCE_TSH_TG_SIGNALING_PATHWAY;LIU_OVARIAN_CANCER_TUMORS_AND_XENOGRAFTS_XDGS_DN;LOPEZ_MBD_TARGETS;MARTENS_TRETINOIN_RESPONSE_UP;MARTINEZ_RB1_AND_TP53_TARGETS_DN;MARTINEZ_RB1_TARGETS_UP;MAR…	3D-structure;Alternativesplicing;Congenitalhypothyroidism;Directproteinsequencing;Diseasevariant;Disulfidebond;Glycoprotein;Hormone;Iodination;Proteoglycan;Referenceproteome;Repeat;Secreted;Signal;Sulfation;Thyroidhormone;Thyroidhormonesbiosynthesis			5.37012	0.165176	P01266	THYG_HUMAN	TG	Thyroglobulin	No_Responder_TH9619H_Naive_MTXH;No_Responder_MTXH_Naive_MTXH;No_Responder_TH9619H_Naive_TH9619H;No_Responder_MTXH_Naive_TH9619H
6.82404	-5.86357	6.47169	-6.82404	activation of immune response;adaptive immune response;adaptive immune response based on somatic recombination of immune receptors built from immunoglobulin superfamily domains;antigen processing and presentation;antigen receptor-mediated signaling pathway;biological regulation;cell activation;cell differentiation;cell surface receptor linked signaling pathway;cellular developmental process;cellu…	antigen binding;binding;coreceptor activity;enzyme binding;kinase binding;MHC class I protein binding;MHC class I protein complex binding;MHC protein binding;MHC protein complex binding;molecular transducer activity;protein binding;protein kinase binding;receptor activity;receptor binding;signal transducer activity;signaling receptor activity	cell part;external side of plasma membrane;extracellular region;macromolecular complex;membrane;membrane part;plasma membrane;plasma membrane part;protein complex;receptor complex;T cell receptor complex	biological regulation;cell activation;cell differentiation;cellular process;developmental process;immune system process;response to stimulus;signal transduction	cell part;extracellular region;macromolecular complex;membrane;plasma membrane;protein complex;receptor complex	Antigen processing and presentation;Cell adhesion molecules (CAMs);Hematopoietic cell lineage;Primary immunodeficiency;T cell receptor signaling pathway	V-set	BENPORATH_EED_TARGETS;BENPORATH_ES_WITH_H3K27ME3;BENPORATH_PRC2_TARGETS;BENPORATH_SUZ12_TARGETS;BIOCARTA_IL17_PATHWAY;BIOCARTA_STEM_PATHWAY;BIOCARTA_TCYTOTOXIC_PATHWAY;CASORELLI_ACUTE_PROMYELOCYTIC_LEUKEMIA_UP;CHIARETTI_T_ALL_RELAPSE_PROGNOSIS;DEURIG_T_CELL_PROLYMPHOCYTIC_LEUKEMIA_DN;FARMER_BREAST_CANCER_CLUSTER_1;FEVR_CTNNB1_TARGETS_UP;FINAK_BREAST_CANCER_SDPP_SIGNATURE;FLECHNER_BIOPSY_KIDNEY_TR…	3D-structure;Adaptiveimmunity;Alternativesplicing;Cellmembrane;Diseasevariant;Disulfidebond;Glycoprotein;Immunity;Immunoglobulindomain;Lipoprotein;Membrane;Palmitate;Referenceproteome;Secreted;Signal;Transmembrane;Transmembranehelix	CD8A-LCK complex		9.36619	0.085037	P01732	CD8A_HUMAN	CD8A	T-cell surface glycoprotein CD8 alpha chain	Naive_MTXH_No_Responder_MTXH;Naive_TH9619H_No_Responder_MTXH;Naive_MTXH_No_Responder_TH9619H;Naive_TH9619H_No_Responder_TH9619H
-5.22452	-2.19738	-5.14896	5.22452	activation of immune response;adaptive immune response;adaptive immune response based on somatic recombination of immune receptors built from immunoglobulin superfamily domains;anatomical structure homeostasis;antigen receptor-mediated signaling pathway;B cell mediated immunity;B cell receptor signaling pathway;biological regulation;cell surface receptor linked signaling pathway;cellular process;…	antigen binding;binding	blood microparticle;cell part;extracellular membrane-bounded organelle;extracellular organelle;extracellular region;extracellular region part;extracellular space;extracellular vesicular exosome;IgA immunoglobulin complex;IgD immunoglobulin complex;IgE immunoglobulin complex;IgG immunoglobulin complex;IgM immunoglobulin complex;immunoglobulin complex;macromolecular complex;membrane;membrane-bounde…	biological regulation;cellular process;homeostatic process;immune system process;response to stimulus;signal transduction	cell part;extracellular organelle;extracellular region;extracellular space;immunoglobulin complex;macromolecular complex;membrane;organelle;plasma membrane;protein complex;vesicle		C1-set	ACEVEDO_METHYLATED_IN_LIVER_CANCER_DN;AKL_HTLV1_INFECTION_DN;BOSCO_EPITHELIAL_DIFFERENTIATION_MODULE;CASORELLI_ACUTE_PROMYELOCYTIC_LEUKEMIA_UP;CHUNG_BLISTER_CYTOTOXICITY_DN;DANG_BOUND_BY_MYC;FERRANDO_T_ALL_WITH_MLL_ENL_FUSION_DN;FLECHNER_BIOPSY_KIDNEY_TRANSPLANT_OK_VS_DONOR_UP;FLECHNER_PBL_KIDNEY_TRANSPLANT_OK_VS_DONOR_DN;FLECHNER_PBL_KIDNEY_TRANSPLANT_REJECTED_VS_OK_UP;GAL_LEUKEMIC_STEM_CELL_DN;…	3D-structure;Adaptiveimmunity;Cellmembrane;Directproteinsequencing;Diseasevariant;Disulfidebond;Immunity;Immunoglobulin;Immunoglobulindomain;Membrane;Referenceproteome;Secreted			5.48157	0.163952	P01834	IGKC_HUMAN	IGKC	Immunoglobulin kappa constant	No_Responder_MTXH_Naive_MTXH;No_Responder_MTXH_Naive_TH9619H;No_Responder_MTXH_No_Responder_TH9619H
-6.87881	4.83677	-8.66405	8.66405	anatomical structure development;anatomical structure formation involved in morphogenesis;anatomical structure morphogenesis;biological regulation;biomineral tissue development;biosynthetic process;blood vessel development;bone trabecula formation;cartilage development;cartilage development involved in endochondral bone morphogenesis;cell communication;cell differentiation;cellular component orga…	binding;cation binding;enzyme binding;extracellular matrix structural constituent;extracellular matrix structural constituent conferring tensile strength;growth factor binding;identical protein binding;ion binding;metal ion binding;platelet-derived growth factor binding;protease binding;protein binding;structural molecule activity	cell part;collagen;collagen type I;cytoplasm;cytoplasmic membrane-bounded vesicle;cytoplasmic part;cytoplasmic vesicle;endoplasmic reticulum lumen;endoplasmic reticulum part;extracellular matrix part;extracellular region;extracellular region part;extracellular space;fibrillar collagen;intracellular membrane-bounded organelle;intracellular organelle;intracellular organelle lumen;intracellular orga…	anatomical structure development;anatomical structure formation involved in morphogenesis;anatomical structure morphogenesis;biological regulation;biosynthetic process;cell communication;cell differentiation;cellular component organization;cellular localization;cellular process;developmental process;establishment of localization;extracellular matrix organization;extracellular structure organizati…	cell part;cytoplasm;cytoplasmic membrane-bounded vesicle;extracellular region;extracellular space;intracellular membrane-bounded organelle;intracellular organelle;organelle;vesicle	Amoebiasis;ECM-receptor interaction;Focal adhesion;Protein digestion and absorption	COLFI;Collagen;VWC	ACEVEDO_LIVER_CANCER_UP;ACEVEDO_LIVER_TUMOR_VS_NORMAL_ADJACENT_TISSUE_UP;ANASTASSIOU_MULTICANCER_INVASIVENESS_SIGNATURE;BERENJENO_TRANSFORMED_BY_RHOA_DN;BILD_MYC_ONCOGENIC_SIGNATURE;BILD_SRC_ONCOGENIC_SIGNATURE;BLUM_RESPONSE_TO_SALIRASIB_DN;BOQUEST_STEM_CELL_UP;BROWNE_HCMV_INFECTION_16HR_DN;BRUINS_UVC_RESPONSE_LATE;CARRILLOREIXACH_HEPATOBLASTOMA_VS_NORMAL_HYPOMETHYLATED_AND_UP;CERVERA_SDHB_TARGET…	3D-structure;Calcium;Chromosomalrearrangement;Collagen;Directproteinsequencing;Diseasevariant;Disulfidebond;Dwarfism;Ehlers-Danlossyndrome;Extracellularmatrix;Glycoprotein;Hydroxylation;Metal-binding;Osteogenesisimperfecta;Phosphoprotein;Pyrrolidonecarboxylicacid;Referenceproteome;Repeat;Secreted;Signal	ITGA11-ITGB1-COL1A1 complex		9.44223	0.0906667	P02452	CO1A1_HUMAN	COL1A1	Collagen alpha-1(I) chain	No_Responder_TH9619H_Naive_MTXH;No_Responder_MTXH_Naive_MTXH;No_Responder_TH9619H_Naive_TH9619H;No_Responder_MTXH_Naive_TH9619H
-6.49329	4.54514	-8.66409	8.66409	anatomical structure development;anatomical structure formation involved in morphogenesis;anatomical structure homeostasis;anatomical structure morphogenesis;anterior head development;biological adhesion;biological regulation;cartilage condensation;cartilage development;cartilage development involved in endochondral bone morphogenesis;cell adhesion;cell differentiation;cell-cell adhesion;cellular…	binding;cation binding;extracellular matrix structural constituent;extracellular matrix structural constituent conferring tensile strength;glycoprotein binding;growth factor binding;identical protein binding;ion binding;metal ion binding;MHC class II protein binding;MHC protein binding;platelet-derived growth factor binding;protein binding;protein dimerization activity;protein homodimerization ac…	basement membrane;cell part;collagen;collagen type II;collagen type XI;cytoplasmic part;endoplasmic reticulum lumen;endoplasmic reticulum part;extracellular matrix part;extracellular region;extracellular region part;extracellular space;fibrillar collagen;intracellular organelle lumen;intracellular organelle part;intracellular part;membrane-enclosed lumen;organelle lumen;organelle part	anatomical structure development;anatomical structure formation involved in morphogenesis;anatomical structure morphogenesis;biological adhesion;biological regulation;cell adhesion;cell differentiation;cellular component organization;cellular metabolic process;cellular process;developmental process;extracellular matrix organization;extracellular structure organization;homeostatic process;macromol…	cell part;extracellular region;extracellular space	Amoebiasis;ECM-receptor interaction;Focal adhesion;Protein digestion and absorption	COLFI;Collagen;VWC	BENPORATH_EED_TARGETS;BENPORATH_ES_WITH_H3K27ME3;BENPORATH_PRC2_TARGETS;BENPORATH_SUZ12_TARGETS;BLANCO_MELO_COVID19_SARS_COV_2_INFECTION_A594_ACE2_EXPRESSING_CELLS_RUXOLITINIB_UP;BLANCO_MELO_COVID19_SARS_COV_2_INFECTION_A594_ACE2_EXPRESSING_CELLS_UP;BLANCO_MELO_COVID19_SARS_COV_2_LOW_MOI_INFECTION_A594_ACE2_EXPRESSING_CELLS_UP;BOCHKIS_FOXA2_TARGETS;BROWNE_HCMV_INFECTION_20HR_UP;BROWNE_HCMV_INFECT…	3D-structure;Alternativesplicing;Calcium;Cataract;Collagen;Deafness;Directproteinsequencing;Diseasevariant;Disulfidebond;Dwarfism;Extracellularmatrix;Glycoprotein;Hydroxylation;Metal-binding;Referenceproteome;Repeat;Secreted;Signal;Sticklersyndrome			9.1535	0.0887742	P02458	CO2A1_HUMAN	COL2A1	Collagen alpha-1(II) chain	No_Responder_TH9619H_Naive_MTXH;No_Responder_MTXH_Naive_MTXH;No_Responder_TH9619H_Naive_TH9619H;No_Responder_MTXH_Naive_TH9619H
-5.89201	3.43412	-8.49694	8.49694	anatomical structure development;anatomical structure formation involved in morphogenesis;anatomical structure homeostasis;anatomical structure morphogenesis;aorta smooth muscle tissue morphogenesis;basement membrane organization;biological adhesion;biological regulation;bone morphogenesis;cell activation;cell adhesion;cell differentiation;cell migration;cell motility;cell proliferation;cell surf…	binding;cation binding;enzyme binding;extracellular matrix structural constituent;extracellular matrix structural constituent conferring tensile strength;growth factor binding;integrin binding;ion binding;metal ion binding;platelet-derived growth factor binding;protease binding;protein binding;protein complex binding;receptor binding;SMAD binding;structural molecule activity	cell part;collagen;collagen type III;cytoplasmic part;endoplasmic reticulum lumen;endoplasmic reticulum part;extracellular matrix part;extracellular region;extracellular region part;extracellular space;fibrillar collagen;intracellular organelle lumen;intracellular organelle part;intracellular part;membrane-enclosed lumen;organelle lumen;organelle part	anatomical structure development;anatomical structure formation involved in morphogenesis;anatomical structure morphogenesis;biological adhesion;biological regulation;cell activation;cell adhesion;cell differentiation;cell motility;cell proliferation;cellular component assembly;cellular component movement;cellular component organization;cellular metabolic process;cellular process;cytokine product…	cell part;extracellular region;extracellular space	Amoebiasis;ECM-receptor interaction;Focal adhesion;Protein digestion and absorption	COLFI;Collagen;VWC	ACEVEDO_LIVER_CANCER_UP;ACEVEDO_LIVER_CANCER_WITH_H3K27ME3_UP;ACEVEDO_NORMAL_TISSUE_ADJACENT_TO_LIVER_TUMOR_UP;ANASTASSIOU_MULTICANCER_INVASIVENESS_SIGNATURE;APPIERTO_RESPONSE_TO_FENRETINIDE_DN;BAELDE_DIABETIC_NEPHROPATHY_DN;BILANGES_SERUM_SENSITIVE_VIA_TSC2;BOQUEST_STEM_CELL_UP;BROWNE_HCMV_INFECTION_18HR_DN;BURTON_ADIPOGENESIS_11;CHANG_POU5F1_TARGETS_UP;CHIANG_LIVER_CANCER_SUBCLASS_CTNNB1_DN;CHI…	3D-structure;Alternativesplicing;Aorticaneurysm;Calcium;Collagen;Directproteinsequencing;Diseasevariant;Disulfidebond;Ehlers-Danlossyndrome;Extracellularmatrix;Glycoprotein;Hydroxylation;Metal-binding;Referenceproteome;Repeat;Secreted;Signal			8.44211	0.0959184	P02461	CO3A1_HUMAN	COL3A1	Collagen alpha-1(III) chain	No_Responder_TH9619H_Naive_MTXH;No_Responder_MTXH_Naive_MTXH;No_Responder_MTXH_Naive_TH9619H;No_Responder_MTXH_No_Responder_TH9619H
-5.97939	3.02027	-7.69893	7.69893	adrenal gland development;alcohol metabolic process;amine metabolic process;anatomical structure development;biological regulation;biosynthetic process;blood vessel endothelial cell migration;C21-steroid hormone metabolic process;cell migration;cell motility;cell proliferation;cell surface receptor linked signaling pathway;cellular amine metabolic process;cellular biogenic amine metabolic process…	apolipoprotein A-I receptor binding;apolipoprotein receptor binding;beta-amyloid binding;binding;chemorepellent activity;cholesterol binding;enzyme activator activity;enzyme binding;enzyme regulator activity;heat shock protein binding;high-density lipoprotein particle binding;high-density lipoprotein particle receptor binding;identical protein binding;lipid binding;lipoprotein particle binding;li…	blood microparticle;cell part;cytoplasmic membrane-bounded vesicle;cytoplasmic membrane-bounded vesicle lumen;cytoplasmic part;cytoplasmic vesicle;cytoplasmic vesicle part;cytosol;early endosome;endocytic vesicle;endocytic vesicle lumen;endoplasmic reticulum lumen;endoplasmic reticulum part;endosome;extracellular membrane-bounded organelle;extracellular organelle;extracellular region;extracellula…	alcohol metabolic process;amine metabolic process;anatomical structure development;biological regulation;biosynthetic process;cell motility;cell proliferation;cellular component assembly;cellular component movement;cellular component organization;cellular lipid metabolic process;cellular metabolic process;cellular nitrogen compound metabolic process;cellular process;developmental process;establis…	cell part;cytoplasmic membrane-bounded vesicle;cytosol;endosome;extracellular organelle;extracellular region;extracellular space;intracellular membrane-bounded organelle;intracellular organelle;macromolecular complex;membrane;organelle;plasma membrane;vesicle	African trypanosomiasis;Fat digestion and absorption;PPAR signaling pathway;Vitamin digestion and absorption	Apolipoprotein	ACEVEDO_LIVER_CANCER_DN;BIOCARTA_PPARA_PATHWAY;CADWELL_ATG16L1_TARGETS_UP;CERVERA_SDHB_TARGETS_2;DESERT_PERIPORTAL_HEPATOCELLULAR_CARCINOMA_SUBCLASS_UP;FEVR_CTNNB1_TARGETS_UP;HOSHIDA_LIVER_CANCER_SUBCLASS_S3;HSIAO_LIVER_SPECIFIC_GENES;KAAB_HEART_ATRIUM_VS_VENTRICLE_DN;KEGG_PPAR_SIGNALING_PATHWAY;KORKOLA_YOLK_SAC_TUMOR;MARTORIATI_MDM4_TARGETS_FETAL_LIVER_DN;PANGAS_TUMOR_SUPPRESSION_BY_SMAD1_AND_SM…	3D-structure;Amyloid;Amyloidosis;Atherosclerosis;Cholesterolmetabolism;Directproteinsequencing;Diseasevariant;Glycation;Glycoprotein;HDL;Lipidmetabolism;Lipidtransport;Lipoprotein;Neuropathy;Oxidation;Palmitate;Phosphoprotein;Referenceproteome;Repeat;Secreted;Signal;Steroidmetabolism;Sterolmetabolism;Transport	APOL1 complex A (APOL1, APOA1, HPR, C3);APOL1 complex B (APOL1, APOA1, HPR, FN1, IGHM)		7.89755	0.0992464	P02647	APOA1_HUMAN	APOA1	Apolipoprotein A-I	No_Responder_TH9619H_Naive_MTXH;No_Responder_MTXH_Naive_MTXH;No_Responder_TH9619H_Naive_TH9619H;No_Responder_MTXH_Naive_TH9619H
-4.97411	9.84439	-9.84439	8.32605	acylglycerol catabolic process;acylglycerol metabolic process;biological regulation;catabolic process;cell surface receptor linked signaling pathway;cellular catabolic process;cellular component assembly;cellular component organization;cellular component organization or biogenesis;cellular lipid catabolic process;cellular lipid metabolic process;cellular macromolecule metabolic process;cellular m…	binding;cholesterol binding;enzyme inhibitor activity;enzyme regulator activity;high-density lipoprotein particle receptor binding;lipase inhibitor activity;lipid binding;lipoprotein particle receptor binding;phospholipid binding;protein binding;receptor binding;steroid binding;sterol binding	cell part;chylomicron;cytoplasmic part;early endosome;endosome;extracellular membrane-bounded organelle;extracellular organelle;extracellular region;extracellular region part;extracellular space;extracellular vesicular exosome;high-density lipoprotein particle;intermediate-density lipoprotein particle;intracellular membrane-bounded organelle;intracellular organelle;intracellular part;macromolecul…	biological regulation;catabolic process;cellular component assembly;cellular component organization;cellular lipid metabolic process;cellular metabolic process;cellular process;establishment of localization;glycerol ether metabolic process;homeostatic process;lipid metabolic process;lipid transport;macromolecular complex assembly;macromolecule metabolic process;metabolic process;multicellular org…	cell part;endosome;extracellular organelle;extracellular region;extracellular space;intracellular membrane-bounded organelle;intracellular organelle;macromolecular complex;organelle;vesicle	PPAR signaling pathway	Apo-CIII	CARRILLOREIXACH_HEPATOBLASTOMA_VS_NORMAL_DN;FEVR_CTNNB1_TARGETS_UP;HOEGERKORP_CD44_TARGETS_TEMPORAL_DN;HOFFMANN_SMALL_PRE_BII_TO_IMMATURE_B_LYMPHOCYTE_UP;HSIAO_LIVER_SPECIFIC_GENES;KEGG_PPAR_SIGNALING_PATHWAY;KIM_BIPOLAR_DISORDER_OLIGODENDROCYTE_DENSITY_CORR_DN;KIM_LIVER_CANCER_POOR_SURVIVAL_DN;LEE_LIVER_CANCER_SURVIVAL_UP;MA_RAT_AGING_DN;REACTOME_CHYLOMICRON_ASSEMBLY;REACTOME_CHYLOMICRON_REMODEL…	3D-structure;Chylomicron;Directproteinsequencing;Diseasevariant;Glycoprotein;Lipiddegradation;Lipidmetabolism;Lipidtransport;Referenceproteome;Secreted;Sialicacid;Signal;Transport;VLDL			11.024	0.0865	P02656	APOC3_HUMAN	APOC3	Apolipoprotein C-III	Naive_TH9619H_Naive_MTXH;No_Responder_MTXH_Naive_MTXH;No_Responder_TH9619H_Naive_MTXH;No_Responder_MTXH_Naive_TH9619H;No_Responder_TH9619H_Naive_TH9619H
-7.17937	2.49476	-7.46848	7.46848	acylglycerol metabolic process;acylglycerol transport;biological regulation;blood coagulation, intrinsic pathway;cellular lipid metabolic process;cellular metabolic process;cellular process;establishment of localization;glycerol ether metabolic process;glycerolipid metabolic process;lipid metabolic process;lipid transport;macromolecule metabolic process;metabolic process;negative regulation of an…	binding;carbohydrate binding;enzyme activator activity;enzyme regulator activity;glycosaminoglycan binding;heparin binding;identical protein binding;lipase activator activity;lipid binding;lipoprotein lipase activator activity;pattern binding;phospholipid binding;polysaccharide binding;protein binding	cell part;cell surface;chylomicron;cytoplasmic membrane-bounded vesicle lumen;cytoplasmic part;cytoplasmic vesicle part;extracellular membrane-bounded organelle;extracellular organelle;extracellular region;extracellular region part;extracellular space;extracellular vesicular exosome;high-density lipoprotein particle;intracellular organelle part;intracellular part;macromolecular complex;membrane-b…	biological regulation;cellular lipid metabolic process;cellular metabolic process;cellular process;establishment of localization;glycerol ether metabolic process;lipid metabolic process;lipid transport;macromolecule metabolic process;metabolic process;primary metabolic process;protein maturation;protein metabolic process;response to stimulus;small molecule metabolic process;transport	cell part;cell surface;extracellular organelle;extracellular region;extracellular space;macromolecular complex;organelle;vesicle		Sushi;Sushi_2	BLANCO_MELO_COVID19_SARS_COV_2_INFECTION_A594_ACE2_EXPRESSING_CELLS_DN;BLANCO_MELO_RESPIRATORY_SYNCYTIAL_VIRUS_INFECTION_A594_CELLS_DN;BOCHKIS_FOXA2_TARGETS;FLECHNER_BIOPSY_KIDNEY_TRANSPLANT_REJECTED_VS_OK_DN;GRAESSMANN_APOPTOSIS_BY_DOXORUBICIN_UP;GRAESSMANN_RESPONSE_TO_MC_AND_DOXORUBICIN_UP;HERNANDEZ_MITOTIC_ARREST_BY_DOCETAXEL_2_UP;HOSHIDA_LIVER_CANCER_SUBCLASS_S3;HSIAO_LIVER_SPECIFIC_GENES;IGA…	3D-structure;Directproteinsequencing;Disulfidebond;Glycoprotein;Heparin-binding;Referenceproteome;Repeat;Secreted;Signal;Sushi			8.22704	0.0915254	P02749	APOH_HUMAN	APOH	Beta-2-glycoprotein 1	No_Responder_TH9619H_Naive_MTXH;No_Responder_MTXH_Naive_MTXH;No_Responder_TH9619H_Naive_TH9619H;No_Responder_MTXH_Naive_TH9619H;No_Responder_MTXH_No_Responder_TH9619H
-7.37488	2.92637	-7.91145	7.91145	acute inflammatory response;acute-phase response;anatomical structure development;anatomical structure formation involved in morphogenesis;anatomical structure morphogenesis;angiogenesis;biological adhesion;biological regulation;calcium-independent cell-matrix adhesion;cell adhesion;cell differentiation;cell junction assembly;cell junction organization;cell morphogenesis;cell morphogenesis involv…	binding;carbohydrate binding;collagen binding;enzyme activator activity;enzyme binding;enzyme regulator activity;extracellular matrix structural constituent;glycoprotein binding;glycosaminoglycan binding;heparin binding;identical protein binding;integrin binding;pattern binding;peptidase activator activity;peptidase regulator activity;polysaccharide binding;protease binding;protein binding;protei…	apical plasma membrane;basement membrane;blood microparticle;cell part;cytoplasmic membrane-bounded vesicle lumen;cytoplasmic part;cytoplasmic vesicle part;endoplasmic reticulum lumen;endoplasmic reticulum part;endoplasmic reticulum-Golgi intermediate compartment;extracellular matrix;extracellular matrix part;extracellular membrane-bounded organelle;extracellular organelle;extracellular region;ex…	anatomical structure development;anatomical structure formation involved in morphogenesis;anatomical structure morphogenesis;biological adhesion;biological regulation;cell adhesion;cell differentiation;cell junction organization;cell morphogenesis;cellular component assembly;cellular component morphogenesis;cellular component organization;cellular metabolic process;cellular process;developmental …	cell part;extracellular matrix;extracellular organelle;extracellular region;extracellular space;intracellular membrane-bounded organelle;intracellular organelle;macromolecular complex;membrane;organelle;plasma membrane;protein complex;vesicle	Amoebiasis;Bacterial invasion of epithelial cells;ECM-receptor interaction;Focal adhesion;Pathways in cancer;Regulation of actin cytoskeleton;Small cell lung cancer	fn1;fn2;fn3	AMIT_SERUM_RESPONSE_60_MCF10A;ANASTASSIOU_MULTICANCER_INVASIVENESS_SIGNATURE;AZARE_NEOPLASTIC_TRANSFORMATION_BY_STAT3_UP;AZARE_STAT3_TARGETS;BEGUM_TARGETS_OF_PAX3_FOXO1_FUSION_AND_PAX3;BERENJENO_TRANSFORMED_BY_RHOA_DN;BILD_HRAS_ONCOGENIC_SIGNATURE;BLALOCK_ALZHEIMERS_DISEASE_DN;BOQUEST_STEM_CELL_CULTURED_VS_FRESH_UP;BROWNE_HCMV_INFECTION_48HR_DN;BRUECKNER_TARGETS_OF_MIRLET7A3_DN;BRUINS_UVC_RESPONS…	3D-structure;Acutephase;Alternativesplicing;Angiogenesis;Celladhesion;Cellshape;Directproteinsequencing;Diseasevariant;Disulfidebond;Dwarfism;Extracellularmatrix;Glycoprotein;Heparin-binding;Isopeptidebond;Oxidation;Phosphoprotein;Pyrrolidonecarboxylicacid;Referenceproteome;Repeat;Secreted;Signal;Sulfation	APOL1 complex B (APOL1, APOA1, HPR, FN1, IGHM);FN1-TGM2 complex;ITGA2B-ITGB3-FN1-TGM2 complex;ITGA5-ITGB1-FN-1-NOV complex;ITGA5-ITGB1-FN1-TGM2 complex;ITGB6-FYN-FN1 complex		8.65349	0.0866383	P02751	FINC_HUMAN	FN1	Fibronectin	No_Responder_TH9619H_Naive_MTXH;No_Responder_MTXH_Naive_MTXH;No_Responder_TH9619H_Naive_TH9619H;No_Responder_MTXH_Naive_TH9619H;No_Responder_MTXH_No_Responder_TH9619H
-5.63647	2.0866	-6.37683	6.37683	biological regulation;C21-steroid hormone metabolic process;cellular hormone metabolic process;cellular metabolic process;cellular process;cellular response to stimulus;hormone metabolic process;lipid metabolic process;metabolic process;multicellular organismal process;multicellular organismal reproductive process;ovulation;ovulation cycle process;ovulation from ovarian follicle;primary metabolic…	binding;cation binding;ion binding;metal ion binding	cell part;cytoplasm;cytoplasmic part;endoplasmic reticulum lumen;endoplasmic reticulum part;extracellular region part;extracellular space;intracellular organelle lumen;intracellular organelle part;intracellular part;membrane-enclosed lumen;organelle lumen;organelle part	biological regulation;cellular metabolic process;cellular process;hormone metabolic process;lipid metabolic process;metabolic process;multicellular organismal process;primary metabolic process;response to stimulus;rhythmic process;signal transduction	cell part;cytoplasm;extracellular space		Serum_albumin	BOYAULT_LIVER_CANCER_SUBCLASS_G12_UP;BOYLAN_MULTIPLE_MYELOMA_C_D_DN;BOYLAN_MULTIPLE_MYELOMA_PCA1_UP;CAIRO_HEPATOBLASTOMA_CLASSES_UP;CAIRO_HEPATOBLASTOMA_POOR_SURVIVAL;CERVERA_SDHB_TARGETS_1_DN;CERVERA_SDHB_TARGETS_2;CHIANG_LIVER_CANCER_SUBCLASS_PROLIFERATION_UP;COULOUARN_TEMPORAL_TGFB1_SIGNATURE_UP;DUTTA_APOPTOSIS_VIA_NFKB;FEVR_CTNNB1_TARGETS_DN;FUJIWARA_PARK2_IN_LIVER_CANCER_UP;GAUSSMANN_MLL_AF4…	3D-structure;Copper;Directproteinsequencing;Disulfidebond;Glycoprotein;Metal-binding;Nickel;Phosphoprotein;Referenceproteome;Repeat;Secreted;Signal;Sulfation			6.78671	0.114627	P02771	FETA_HUMAN	AFP	Alpha-fetoprotein	No_Responder_TH9619H_Naive_MTXH;No_Responder_MTXH_Naive_MTXH;No_Responder_TH9619H_Naive_TH9619H;No_Responder_MTXH_Naive_TH9619H
-6.33525	-1.68083	-6.3393	6.3393	establishment of localization;fat-soluble vitamin metabolic process;lipid metabolic process;metabolic process;primary metabolic process;small molecule metabolic process;steroid metabolic process;transport;vitamin D metabolic process;vitamin metabolic process;vitamin transport	actin binding;binding;cytoskeletal protein binding;lipid binding;protein binding;steroid binding;vitamin binding;vitamin D binding	blood microparticle;cell part;cytoplasm;cytoplasmic part;cytosol;extracellular membrane-bounded organelle;extracellular organelle;extracellular region;extracellular region part;extracellular space;extracellular vesicular exosome;intracellular organelle lumen;intracellular organelle part;intracellular part;lysosomal lumen;membrane-bounded organelle;membrane-bounded vesicle;membrane-enclosed lumen;…	establishment of localization;lipid metabolic process;metabolic process;primary metabolic process;small molecule metabolic process;transport;vitamin metabolic process;vitamin transport	cell part;cytoplasm;cytosol;extracellular organelle;extracellular region;extracellular space;organelle;vesicle		Serum_albumin;VitD-bind_III	BROWNE_HCMV_INFECTION_30MIN_UP;CAIRO_HEPATOBLASTOMA_CLASSES_DN;CAIRO_LIVER_DEVELOPMENT_DN;LEIN_CHOROID_PLEXUS_MARKERS;PILON_KLF1_TARGETS_UP;REACTOME_METABOLISM_OF_LIPIDS;REACTOME_METABOLISM_OF_STEROIDS;REACTOME_VITAMIN_D_CALCIFEROL_METABOLISM;ROVERSI_GLIOMA_LOH_REGIONS;SENGUPTA_NASOPHARYNGEAL_CARCINOMA_WITH_LMP1_DN;SERVITJA_ISLET_HNF1A_TARGETS_DN;VECCHI_GASTRIC_CANCER_EARLY_DN;WP_VITAMIN_D_METABO…	3D-structure;Actin-binding;Alternativesplicing;Directproteinsequencing;Disulfidebond;Glycoprotein;Referenceproteome;Repeat;Secreted;Signal;Transport;VitaminD			6.94207	0.113521	P02774	VTDB_HUMAN	GC	Vitamin D-binding protein	No_Responder_TH9619H_Naive_MTXH;No_Responder_MTXH_Naive_MTXH;No_Responder_TH9619H_Naive_TH9619H;No_Responder_MTXH_Naive_TH9619H;No_Responder_MTXH_No_Responder_TH9619H
-4.75764	3.27454	-4.96466	4.96466	biological regulation;cation homeostasis;cell surface receptor linked signaling pathway;cellular cation homeostasis;cellular chemical homeostasis;cellular homeostasis;cellular ion homeostasis;cellular iron ion homeostasis;cellular metabolic process;cellular metal ion homeostasis;cellular process;cellular response to chemical stimulus;cellular response to cytokine stimulus;cellular response to int…	binding;cation binding;cofactor transporter activity;heme transporter activity;ion binding;metal ion binding;transporter activity	blood microparticle;cell part;cytoplasmic membrane-bounded vesicle lumen;cytoplasmic part;cytoplasmic vesicle part;endocytic vesicle lumen;extracellular membrane-bounded organelle;extracellular organelle;extracellular region;extracellular region part;extracellular space;extracellular vesicular exosome;intracellular organelle part;intracellular part;membrane-bounded organelle;membrane-bounded vesi…	biological regulation;cellular homeostasis;cellular ion homeostasis;cellular metabolic process;cellular process;cofactor metabolic process;cofactor transport;establishment of localization;heterocycle metabolic process;homeostatic process;macromolecule metabolic process;metabolic process;nitrogen compound metabolic process;pigment metabolic process;regulation of protein modification process;respon…	cell part;extracellular organelle;extracellular region;extracellular space;organelle;vesicle		Hemopexin	ALTEMEIER_RESPONSE_TO_LPS_WITH_MECHANICAL_VENTILATION;BOCHKIS_FOXA2_TARGETS;BRUINS_UVC_RESPONSE_VIA_TP53_GROUP_A;CAIRO_HEPATOBLASTOMA_DN;CARRILLOREIXACH_HEPATOBLASTOMA_VS_NORMAL_DN;CHARAFE_BREAST_CANCER_LUMINAL_VS_BASAL_UP;DESERT_PERIPORTAL_HEPATOCELLULAR_CARCINOMA_SUBCLASS_UP;DOANE_BREAST_CANCER_CLASSES_UP;HEBERT_MATRISOME_TNBC_BRAIN_METASTASIS;HOUSTIS_ROS;HSIAO_LIVER_SPECIFIC_GENES;ICHIBA_GRAFT…	Directproteinsequencing;Disulfidebond;Glycoprotein;Heme;Host-virusinteraction;Iron;Metal-binding;Referenceproteome;Repeat;Secreted;Signal;Transport			6.44094	0.122519	P02790	HEMO_HUMAN	HPX	Hemopexin	No_Responder_TH9619H_Naive_MTXH;No_Responder_MTXH_Naive_MTXH;No_Responder_TH9619H_Naive_TH9619H;No_Responder_MTXH_Naive_TH9619H
-3.31278	2.78574	-4.3442	4.3442	biological regulation;blood coagulation;coagulation;hemostasis;macromolecule metabolic process;metabolic process;multicellular organismal process;negative regulation of biological process;negative regulation of blood coagulation;negative regulation of coagulation;negative regulation of multicellular organismal process;plasminogen activation;positive regulation of biological process;positive regul…	aminopeptidase activity;binding;carbohydrate binding;catalytic activity;endopeptidase activity;exopeptidase activity;glycosaminoglycan binding;heparin binding;hydrolase activity;identical protein binding;pattern binding;peptidase activity;peptidase activity, acting on L-amino acid peptides;polysaccharide binding;protein binding;serine hydrolase activity;serine-type aminopeptidase activity;serine-…	cell part;extracellular membrane-bounded organelle;extracellular organelle;extracellular region;extracellular region part;extracellular space;extracellular vesicular exosome;membrane;membrane-bounded organelle;membrane-bounded vesicle;organelle;plasma membrane;vesicle	biological regulation;coagulation;macromolecule metabolic process;metabolic process;multicellular organismal process;primary metabolic process;protein maturation;protein metabolic process;regulation of body fluid levels	cell part;extracellular organelle;extracellular region;extracellular space;membrane;organelle;plasma membrane;vesicle	Complement and coagulation cascades	PAN_1;Trypsin	ACEVEDO_LIVER_CANCER_WITH_H3K27ME3_UP;BIOCARTA_INTRINSIC_PATHWAY;BIOCARTA_PLATELETAPP_PATHWAY;CAIRO_HEPATOBLASTOMA_DN;CAIRO_LIVER_DEVELOPMENT_DN;CARRILLOREIXACH_HEPATOBLASTOMA_VS_NORMAL_DN;CHEN_METABOLIC_SYNDROM_NETWORK;CHIANG_LIVER_CANCER_SUBCLASS_UNANNOTATED_UP;GRUETZMANN_PANCREATIC_CANCER_DN;HOSHIDA_LIVER_CANCER_SUBCLASS_S3;HSIAO_LIVER_SPECIFIC_GENES;KEGG_COMPLEMENT_AND_COAGULATION_CASCADES;KI…	3D-structure;Alternativesplicing;Bloodcoagulation;Directproteinsequencing;Diseasevariant;Disulfidebond;Glycoprotein;Hemostasis;Heparin-binding;Hydrolase;Protease;Referenceproteome;Repeat;Secreted;Serineprotease;Signal			5.13379	0.182963	P03951	FA11_HUMAN	F11	Coagulation factor XI	No_Responder_TH9619H_Naive_MTXH;No_Responder_MTXH_Naive_MTXH;No_Responder_TH9619H_Naive_TH9619H;No_Responder_MTXH_Naive_TH9619H
-2.39179	3.77705	-4.3015	4.3015	acylglycerol catabolic process;acylglycerol metabolic process;alcohol metabolic process;anatomical structure development;anatomical structure morphogenesis;artery morphogenesis;biological regulation;biosynthetic process;blood vessel morphogenesis;catabolic process;cell motility;cellular biosynthetic process;cellular catabolic process;cellular component assembly;cellular component movement;cellula…	binding;carbohydrate binding;enzyme binding;glycosaminoglycan binding;heparin binding;lipase binding;lipid binding;lipoprotein particle receptor binding;low-density lipoprotein particle receptor binding;pattern binding;phospholipid binding;polysaccharide binding;protein binding;receptor binding	cell body;cell part;chylomicron;chylomicron remnant;clathrin coated vesicle membrane;clathrin-coated endocytic vesicle membrane;coated vesicle membrane;cytoplasm;cytoplasmic membrane-bounded vesicle lumen;cytoplasmic part;cytoplasmic vesicle membrane;cytoplasmic vesicle part;cytosol;early endosome;endocytic vesicle lumen;endocytic vesicle membrane;endoplasmic reticulum;endoplasmic reticulum exit …	alcohol metabolic process;anatomical structure development;anatomical structure morphogenesis;biological regulation;biosynthetic process;catabolic process;cell motility;cellular component assembly;cellular component movement;cellular component organization;cellular lipid metabolic process;cellular metabolic process;cellular process;developmental process;embryo development;establishment of localiz…	cell body;cell part;cytoplasm;cytosol;endoplasmic reticulum;endosome;extracellular organelle;extracellular region;extracellular space;intracellular membrane-bounded organelle;intracellular organelle;lipid particle;macromolecular complex;membrane;neuronal cell body;organelle;plasma membrane;vesicle	Fat digestion and absorption;Vitamin digestion and absorption	ApoB100_C;DUF1081;Vit_open_b-sht;Vitellogenin_N	ACEVEDO_LIVER_CANCER_DN;BENPORATH_NANOG_TARGETS;CAIRO_LIVER_DEVELOPMENT_DN;HSIAO_LIVER_SPECIFIC_GENES;KYNG_WERNER_SYNDROM_AND_NORMAL_AGING_UP;LEE_CALORIE_RESTRICTION_NEOCORTEX_DN;MARTORIATI_MDM4_TARGETS_FETAL_LIVER_DN;MATZUK_SPERMATOZOA;MEBARKI_HCC_PROGENITOR_WNT_DN;MEBARKI_HCC_PROGENITOR_WNT_DN_CTNNB1_INDEPENDENT;PID_AMB2_NEUTROPHILS_PATHWAY;PID_HNF3A_PATHWAY;PILON_KLF1_TARGETS_UP;REACTOME_BINDI…	Acetylation;Atherosclerosis;Cholesterolmetabolism;Chylomicron;Cytoplasm;Directproteinsequencing;Diseasevariant;Disulfidebond;Glycoprotein;Heparin-binding;LDL;Lipiddroplet;Lipidmetabolism;Lipidtransport;Lipoprotein;Palmitate;Phosphoprotein;Referenceproteome;RNAediting;Secreted;Signal;Steroidmetabolism;Sterolmetabolism;Transport;VLDL			5.2909	0.171814	P04114	APOB_HUMAN	APOB	Apolipoprotein B-100	No_Responder_TH9619H_Naive_MTXH;No_Responder_MTXH_Naive_MTXH;No_Responder_TH9619H_Naive_TH9619H;No_Responder_MTXH_Naive_TH9619H
-3.72105	3.72105	-3.19727	3.51155	biological regulation;biosynthetic process;cellular biosynthetic process;cellular metabolic process;cellular process;cellular response to cadmium ion;cellular response to chemical stimulus;cellular response to ethanol;cellular response to inorganic substance;cellular response to metal ion;cellular response to organic substance;cellular response to stimulus;defense response;electron transport chai…	binding;catalytic activity;cation binding;channel activity;coenzyme binding;cofactor binding;flavin adenine dinucleotide binding;gated channel activity;heme binding;ion binding;ion channel activity;ion transmembrane transporter activity;iron ion binding;metal ion binding;oxidoreductase activity;oxidoreductase activity, acting on NADH or NADPH;oxidoreductase activity, acting on NADH or NADPH, oxyg…	cell body;cell part;cell projection;cytoplasmic part;cytoplasmic vesicle membrane;cytoplasmic vesicle part;dendrite;endocytic vesicle membrane;endoplasmic reticulum membrane;endoplasmic reticulum part;envelope;intracellular organelle part;intracellular part;macromolecular complex;membrane;membrane part;NADPH oxidase complex;neuron projection;neuronal cell body;nuclear envelope;nuclear part;organe…	biological regulation;biosynthetic process;cellular metabolic process;cellular process;generation of precursor metabolites and energy;immune system process;metabolic process;regulation of transport;response to chemical stimulus;response to external stimulus;response to extracellular stimulus;response to stimulus;response to stress	cell body;cell part;cell projection;macromolecular complex;membrane;neuron projection;neuronal cell body;nuclear envelope;plasma membrane;protein complex	Leukocyte transendothelial migration;Osteoclast differentiation;Phagosome	FAD_binding_8;Ferric_reduct;NAD_binding_6	ALTEMEIER_RESPONSE_TO_LPS_WITH_MECHANICAL_VENTILATION;BOYLAN_MULTIPLE_MYELOMA_D_DN;BREDEMEYER_RAG_SIGNALING_VIA_ATM_NOT_VIA_NFKB_UP;BROWN_MYELOID_CELL_DEVELOPMENT_UP;BYSTROEM_CORRELATED_WITH_IL5_DN;CAIRO_LIVER_DEVELOPMENT_DN;CHEN_METABOLIC_SYNDROM_NETWORK;CROONQUIST_NRAS_SIGNALING_UP;CROONQUIST_NRAS_VS_STROMAL_STIMULATION_UP;CUI_TCF21_TARGETS_2_DN;FULCHER_INFLAMMATORY_RESPONSE_LECTIN_VS_LPS_UP;GA…	3D-structure;Cellmembrane;Chronicgranulomatousdisease;Directproteinsequencing;Diseasevariant;Electrontransport;FAD;Flavoprotein;Glycoprotein;Heme;Ionchannel;Iontransport;Iron;Isopeptidebond;Membrane;Metal-binding;NADP;Oxidoreductase;Phosphoprotein;Referenceproteome;Transmembrane;Transmembranehelix;Transport;Ublconjugation;Voltage-gatedchannel			5.42185	0.165226	P04839	CY24B_HUMAN	CYBB	Cytochrome b-245 heavy chain	No_Responder_MTXH_Naive_TH9619H;No_Responder_TH9619H_Naive_TH9619H;No_Responder_MTXH_Naive_MTXH;No_Responder_TH9619H_Naive_MTXH
-3.88105	3.88105	-3.28694	2.79988	apoptosis;biological adhesion;biological regulation;cell activation;cell adhesion;cell chemotaxis;cell communication;cell death;cell differentiation;cell migration;cell motility;cell surface receptor linked signaling pathway;cell-cell adhesion;cell-cell signaling;cell-matrix adhesion;cell-substrate adhesion;cellular component movement;cellular component organization;cellular component organizatio…	beta-amyloid binding;binding;cation binding;cell adhesion molecule binding;complement binding;complement component C3b binding;enzyme binding;heat shock protein binding;ICAM-3 receptor activity;integrin binding;ion binding;kinase binding;metal ion binding;molecular transducer activity;opsonin binding;protein binding;protein complex binding;protein kinase binding;receptor activity;receptor binding…	adherens junction;alphaL-beta2 integrin complex;alphaM-beta2 integrin complex;alphaX-beta2 integrin complex;anchoring junction;cell junction;cell part;cell surface;cell-substrate adherens junction;cell-substrate junction;cytoplasmic part;cytoplasmic vesicle membrane;cytoplasmic vesicle part;external side of plasma membrane;extracellular membrane-bounded organelle;extracellular organelle;extracell…	biological adhesion;biological regulation;cell activation;cell adhesion;cell communication;cell death;cell differentiation;cell motility;cell-cell signaling;cellular component movement;cellular component organization;cellular localization;cellular membrane organization;cellular metabolic process;cellular process;death;developmental process;endocytosis;establishment of localization;immune system p…	cell part;cell surface;extracellular organelle;macromolecular complex;membrane;organelle;plasma membrane;protein complex;receptor complex;vesicle	Amoebiasis;Cell adhesion molecules (CAMs);ko05152;Leishmaniasis;Leukocyte transendothelial migration;Malaria;Natural killer cell mediated cytotoxicity;Phagosome;Regulation of actin cytoskeleton;Rheumatoid arthritis;Staphylococcus aureus infection;Viral myocarditis	Integrin_b_cyt;Integrin_B_tail;Integrin_beta;PSI_integrin	BIOCARTA_BLYMPHOCYTE_PATHWAY;BIOCARTA_CTL_PATHWAY;BIOCARTA_GRANULOCYTES_PATHWAY;BIOCARTA_LAIR_PATHWAY;BIOCARTA_LYM_PATHWAY;BIOCARTA_LYMPHOCYTE_PATHWAY;BIOCARTA_MONOCYTE_PATHWAY;BIOCARTA_NEUTROPHIL_PATHWAY;BIOCARTA_TCYTOTOXIC_PATHWAY;BIOCARTA_THELPER_PATHWAY;BROWN_MYELOID_CELL_DEVELOPMENT_UP;BROWNE_HCMV_INFECTION_30MIN_DN;BROWNE_HCMV_INFECTION_48HR_DN;CHEN_METABOLIC_SYNDROM_NETWORK;FERRANDO_TAL1_N…	3D-structure;Calcium;Celladhesion;Cellmembrane;Directproteinsequencing;Diseasevariant;Disulfidebond;EGF-likedomain;Glycoprotein;Integrin;Magnesium;Membrane;Metal-binding;Phagocytosis;Phosphoprotein;Pyrrolidonecarboxylicacid;Receptor;Referenceproteome;Repeat;Signal;Transmembrane;Transmembranehelix	ITGAM-ITGB2-CD11 complex;ITGB2-RACK1 complex;P2X7 receptor signalling complex		5.02554	0.18961	P05107	ITB2_HUMAN	ITGB2	Integrin beta-2	No_Responder_MTXH_Naive_TH9619H;No_Responder_TH9619H_Naive_TH9619H;No_Responder_MTXH_Naive_MTXH;No_Responder_TH9619H_Naive_MTXH
-4.89864	-2.88855	-6.99507	6.99507	activation of caspase activity;anatomical structure development;apoptosis;astrocyte development;autocrine signaling;autophagy;biological adhesion;biological regulation;catabolic process;cell adhesion;cell chemotaxis;cell communication;cell death;cell development;cell migration;cell motility;cell-cell adhesion;cell-cell signaling;cellular catabolic process;cellular component movement;cellular deve…	arachidonic acid binding;binding;calcium ion binding;calcium-dependent protein binding;carboxylic acid binding;cation binding;cytoskeletal protein binding;fatty acid binding;icosanoid binding;icosatetraenoic acid binding;ion binding;lipid binding;metal ion binding;microtubule binding;monocarboxylic acid binding;protein binding;RAGE receptor binding;receptor binding;Toll-like receptor 4 binding;To…	cell part;cytoplasmic membrane-bounded vesicle lumen;cytoplasmic part;cytoplasmic vesicle part;cytoskeleton;cytosol;extracellular membrane-bounded organelle;extracellular organelle;extracellular region;extracellular region part;extracellular space;extracellular vesicular exosome;intermediate filament cytoskeleton;intracellular membrane-bounded organelle;intracellular non-membrane-bounded organell…	anatomical structure development;autophagy;biological adhesion;biological regulation;catabolic process;cell adhesion;cell communication;cell death;cell development;cell motility;cell-cell signaling;cellular component movement;cellular metabolic process;cellular process;death;developmental process;establishment of localization;immune system process;locomotion;macromolecule metabolic process;macrom…	cell part;cytoskeleton;cytosol;extracellular organelle;extracellular region;extracellular space;intracellular membrane-bounded organelle;intracellular non-membrane-bounded organelle;intracellular organelle;membrane;nucleus;organelle;plasma membrane;vesicle		S_100	AIYAR_COBRA1_TARGETS_UP;AZARE_NEOPLASTIC_TRANSFORMATION_BY_STAT3_UP;BENNETT_SYSTEMIC_LUPUS_ERYTHEMATOSUS;BLANCO_MELO_BETA_INTERFERON_TREATED_BRONCHIAL_EPITHELIAL_CELLS_DN;BLANCO_MELO_COVID19_BRONCHIAL_EPITHELIAL_CELLS_SARS_COV_2_INFECTION_UP;BLANCO_MELO_COVID19_SARS_COV_2_POS_PATIENT_LUNG_TISSUE_UP;BOYLAN_MULTIPLE_MYELOMA_C_D_DN;BOYLAN_MULTIPLE_MYELOMA_PCA1_UP;BURTON_ADIPOGENESIS_6;BURTON_ADIPOGE…	3D-structure;Antimicrobial;Apoptosis;Autophagy;Calcium;Cellmembrane;Chemotaxis;Cytoplasm;Cytoskeleton;Directproteinsequencing;Immunity;Inflammatoryresponse;Innateimmunity;Membrane;Metal-binding;Referenceproteome;Repeat;Secreted;S-nitrosylation;Zinc	Calprotectin heterotetramer;iNOS-S100A8/A9 complex		6.5625	0.122892	P05109	S10A8_HUMAN	S100A8	Protein S100-A8	No_Responder_MTXH_Naive_MTXH;No_Responder_MTXH_Naive_TH9619H;No_Responder_MTXH_No_Responder_TH9619H
-4.7937	3.54403	-7.185	7.185	activation of immune response;biological regulation;blood circulation;blood coagulation;circulatory system process;coagulation;complement activation;complement activation, classical pathway;defense response;fibrinolysis;hemostasis;humoral immune response;immune effector process;immune response;immune system process;innate immune response;macromolecule metabolic process;metabolic process;multicell…	endopeptidase inhibitor activity;endopeptidase regulator activity;enzyme inhibitor activity;enzyme regulator activity;peptidase inhibitor activity;peptidase regulator activity;serine-type endopeptidase inhibitor activity	blood microparticle;cell part;cytoplasmic membrane-bounded vesicle lumen;cytoplasmic part;cytoplasmic vesicle part;endoplasmic reticulum lumen;endoplasmic reticulum part;extracellular membrane-bounded organelle;extracellular organelle;extracellular region;extracellular region part;extracellular space;extracellular vesicular exosome;intracellular organelle lumen;intracellular organelle part;intrac…	biological regulation;blood circulation;circulatory system process;coagulation;immune system process;macromolecule metabolic process;metabolic process;multicellular organismal process;primary metabolic process;protein metabolic process;regulation of body fluid levels;response to stimulus;response to stress	cell part;extracellular organelle;extracellular region;extracellular space;organelle;vesicle	Complement and coagulation cascades	Serpin	ACEVEDO_LIVER_CANCER_WITH_H3K27ME3_DN;ANDERSEN_LIVER_CANCER_KRT19_DN;BEIER_GLIOMA_STEM_CELL_UP;BENNETT_SYSTEMIC_LUPUS_ERYTHEMATOSUS;BIOCARTA_INTRINSIC_PATHWAY;BLALOCK_ALZHEIMERS_DISEASE_UP;BLANCO_MELO_COVID19_SARS_COV_2_INFECTION_A594_ACE2_EXPRESSING_CELLS_UP;BLANCO_MELO_HUMAN_PARAINFLUENZA_VIRUS_3_INFECTION_A594_CELLS_UP;BLANCO_MELO_RESPIRATORY_SYNCYTIAL_VIRUS_INFECTION_A594_CELLS_UP;BOYAULT_LIV…	3D-structure;Alternativesplicing;Bloodcoagulation;Complementpathway;Directproteinsequencing;Diseasevariant;Disulfidebond;Fibrinolysis;Glycoprotein;Hemostasis;Immunity;Innateimmunity;Proteaseinhibitor;Referenceproteome;Repeat;Secreted;Serineproteaseinhibitor;Signal			7.37196	0.10268	P05155	IC1_HUMAN	SERPING1	Plasma protease C1 inhibitor	No_Responder_TH9619H_Naive_MTXH;No_Responder_MTXH_Naive_MTXH;No_Responder_TH9619H_Naive_TH9619H;No_Responder_MTXH_Naive_TH9619H
-6.859	3.91937	-8.24561	8.24561	activation of immune response;biological regulation;complement activation;complement activation, classical pathway;defense response;humoral immune response;immune effector process;immune response;immune system process;innate immune response;macromolecule metabolic process;metabolic process;positive regulation of biological process;positive regulation of immune response;positive regulation of immu…	binding;catalytic activity;cation binding;endopeptidase activity;hydrolase activity;ion binding;metal ion binding;peptidase activity;peptidase activity, acting on L-amino acid peptides;serine hydrolase activity;serine-type endopeptidase activity;serine-type peptidase activity	cell part;extracellular membrane-bounded organelle;extracellular organelle;extracellular region;extracellular region part;extracellular space;extracellular vesicular exosome;membrane;membrane-bounded organelle;membrane-bounded vesicle;organelle;vesicle	biological regulation;immune system process;macromolecule metabolic process;metabolic process;primary metabolic process;protein metabolic process;proteolysis;response to stimulus;response to stress	cell part;extracellular organelle;extracellular region;extracellular space;membrane;organelle;vesicle	Complement and coagulation cascades;Staphylococcus aureus infection	Ldl_recept_a;SRCR;Trypsin	ACEVEDO_LIVER_CANCER_DN;BLANCO_MELO_COVID19_SARS_COV_2_INFECTION_A594_ACE2_EXPRESSING_CELLS_RUXOLITINIB_DN;BOCHKIS_FOXA2_TARGETS;BONOME_OVARIAN_CANCER_SURVIVAL_OPTIMAL_DEBULKING;BOQUEST_STEM_CELL_CULTURED_VS_FRESH_UP;BOQUEST_STEM_CELL_DN;BOYAULT_LIVER_CANCER_SUBCLASS_G123_DN;CADWELL_ATG16L1_TARGETS_UP;CARRILLOREIXACH_HEPATOBLASTOMA_VS_NORMAL_DN;CHARAFE_BREAST_CANCER_LUMINAL_VS_BASAL_DN;DELYS_THYR…	3D-structure;Age-relatedmaculardegeneration;Calcium;Cleavageonpairofbasicresidues;Complementpathway;Directproteinsequencing;Diseasevariant;Disulfidebond;Glycoprotein;Hemolyticuremicsyndrome;Host-virusinteraction;Hydrolase;Immunity;Innateimmunity;Metal-binding;Protease;Referenceproteome;Repeat;Secreted;Serineprotease;Signal			8.88665	0.0834146	P05156	CFAI_HUMAN	CFI	Complement factor I	No_Responder_TH9619H_Naive_MTXH;No_Responder_MTXH_Naive_MTXH;No_Responder_TH9619H_Naive_TH9619H;No_Responder_MTXH_Naive_TH9619H
5.48823	-5.48823	4.65997	-4.29481	biosynthetic process;cellular biosynthetic process;cellular component assembly;cellular component assembly at cellular level;cellular component organization;cellular component organization at cellular level;cellular component organization or biogenesis;cellular component organization or biogenesis at cellular level;cellular macromolecular complex assembly;cellular macromolecular complex subunit o…	binding;LSU rRNA binding;nucleic acid binding;RNA binding;rRNA binding;structural constituent of ribosome;structural molecule activity	adherens junction;anchoring junction;cell junction;cell part;cell-substrate adherens junction;cell-substrate junction;cytoplasm;cytoplasmic part;cytoskeletal part;cytosol;cytosolic large ribosomal subunit;cytosolic part;cytosolic ribosome;endoplasmic reticulum;extracellular membrane-bounded organelle;extracellular organelle;extracellular region part;extracellular vesicular exosome;focal adhesion;…	biosynthetic process;cellular component assembly;cellular component organization;cellular macromolecular complex assembly;cellular metabolic process;cellular process;cytoplasmic translation;macromolecular complex assembly;macromolecule metabolic process;metabolic process;primary metabolic process;protein metabolic process;ribonucleoprotein complex assembly;translation	cell part;cytoplasm;cytosol;endoplasmic reticulum;extracellular organelle;intracellular membrane-bounded organelle;intracellular non-membrane-bounded organelle;intracellular organelle;macromolecular complex;membrane;nucleus;organelle;ribonucleoprotein complex;ribosome;vesicle	Ribosome	Ribosomal_60s;Ribosomal_L10;RL10P_insert	ACEVEDO_LIVER_TUMOR_VS_NORMAL_ADJACENT_TISSUE_UP;ALCALA_APOPTOSIS;BHATTACHARYA_EMBRYONIC_STEM_CELL;BOUDOUKHA_BOUND_BY_IGF2BP2;BOYAULT_LIVER_CANCER_SUBCLASS_G1_UP;BRUINS_UVC_RESPONSE_EARLY_LATE;CAIRO_HEPATOBLASTOMA_CLASSES_UP;CARRILLOREIXACH_HEPATOBLASTOMA_VS_NORMAL_UP;DIRMEIER_LMP1_RESPONSE_LATE_DN;DODD_NASOPHARYNGEAL_CARCINOMA_DN;FLECHNER_PBL_KIDNEY_TRANSPLANT_OK_VS_DONOR_UP;FLOTHO_PEDIATRIC_ALL…	3D-structure;Alternativesplicing;Cytoplasm;Directproteinsequencing;Isopeptidebond;Nucleus;Phosphoprotein;Referenceproteome;Ribonucleoprotein;Ribosomalprotein;Ublconjugation	60S ribosomal subunit, cytoplasmic;Nop56p-associated pre-rRNA complex;Ribosome, cytoplasmic		7.10569	0.107263	P05388	RLA0_HUMAN	RPLP0	Large ribosomal subunit protein uL10	Naive_MTXH_No_Responder_TH9619H;Naive_TH9619H_No_Responder_TH9619H;Naive_MTXH_No_Responder_MTXH;Naive_TH9619H_No_Responder_MTXH
-6.94242	-2.13653	-7.16197	7.16197	anatomical structure development;biological regulation;biomineral tissue development;bone mineralization;cellular process;cellular response to chemical stimulus;cellular response to endogenous stimulus;cellular response to growth factor stimulus;cellular response to organic substance;cellular response to stimulus;cellular response to transforming growth factor beta stimulus;developmental process;…	binding;calcium ion binding;carbohydrate binding;cation binding;glycosaminoglycan binding;heparin binding;ion binding;metal ion binding;pattern binding;polysaccharide binding	cell part;cytoplasm;cytoplasmic membrane-bounded vesicle lumen;cytoplasmic part;cytoplasmic vesicle part;extracellular membrane-bounded organelle;extracellular organelle;extracellular region;extracellular region part;extracellular space;extracellular vesicular exosome;granular component;intracellular organelle part;intracellular part;membrane-bounded organelle;membrane-bounded vesicle;membrane-en…	anatomical structure development;biological regulation;cellular process;developmental process;multicellular organismal process;response to chemical stimulus;response to endogenous stimulus;response to stimulus	cell part;cytoplasm;extracellular organelle;extracellular region;extracellular space;organelle;vesicle		Lectin_C	ACEVEDO_LIVER_CANCER_UP;AFFAR_YY1_TARGETS_DN;BAELDE_DIABETIC_NEPHROPATHY_UP;BOQUEST_STEM_CELL_CULTURED_VS_FRESH_UP;CHIARADONNA_NEOPLASTIC_TRANSFORMATION_CDC25_DN;CHICAS_RB1_TARGETS_CONFLUENT;CROMER_TUMORIGENESIS_DN;DARWICHE_PAPILLOMA_RISK_HIGH_DN;DARWICHE_PAPILLOMA_RISK_LOW_DN;DARWICHE_SKIN_TUMOR_PROMOTER_DN;DARWICHE_SQUAMOUS_CELL_CARCINOMA_DN;DASU_IL6_SIGNALING_SCAR_UP;HOWLIN_CITED1_TARGETS_1_UP…	3D-structure;Directproteinsequencing;Diseasevariant;Disulfidebond;Glycoprotein;Lectin;Referenceproteome;Secreted;Signal			7.65934	0.0973659	P05452	TETN_HUMAN	CLEC3B	Tetranectin	No_Responder_TH9619H_Naive_MTXH;No_Responder_MTXH_Naive_MTXH;No_Responder_MTXH_Naive_TH9619H;No_Responder_MTXH_No_Responder_TH9619H
-6.54029	3.76922	-7.52097	7.52097	biological regulation;blood coagulation;chemotaxis;coagulation;hemostasis;locomotion;multicellular organismal process;regulation of biological quality;regulation of body fluid levels;response to chemical stimulus;response to external stimulus;response to stimulus;taxis	binding;carbohydrate binding;endopeptidase inhibitor activity;endopeptidase regulator activity;enzyme inhibitor activity;enzyme regulator activity;glycosaminoglycan binding;heparin binding;pattern binding;peptidase inhibitor activity;peptidase regulator activity;polysaccharide binding;serine-type endopeptidase inhibitor activity	cell part;cytoplasmic part;endoplasmic reticulum lumen;endoplasmic reticulum part;extracellular membrane-bounded organelle;extracellular organelle;extracellular region;extracellular region part;extracellular space;extracellular vesicular exosome;intracellular organelle lumen;intracellular organelle part;intracellular part;membrane-bounded organelle;membrane-bounded vesicle;membrane-enclosed lumen…	biological regulation;coagulation;locomotion;multicellular organismal process;regulation of body fluid levels;response to chemical stimulus;response to external stimulus;response to stimulus	cell part;extracellular organelle;extracellular region;extracellular space;organelle;vesicle	Complement and coagulation cascades	Serpin	ANDERSEN_LIVER_CANCER_KRT19_DN;BYSTRYKH_HEMATOPOIESIS_STEM_CELL_AND_BRAIN_QTL_TRANS;BYSTRYKH_HEMATOPOIESIS_STEM_CELL_QTL_TRANS;CAIRO_LIVER_DEVELOPMENT_DN;CERIBELLI_PROMOTERS_INACTIVE_AND_BOUND_BY_NFY;COULOUARN_TEMPORAL_TGFB1_SIGNATURE_DN;GU_PDEF_TARGETS_UP;HSIAO_LIVER_SPECIFIC_GENES;HUMMERICH_BENIGN_SKIN_TUMOR_UP;KEGG_COMPLEMENT_AND_COAGULATION_CASCADES;KENNY_CTNNB1_TARGETS_UP;LE_EGR2_TARGETS_DN;…	3D-structure;Bloodcoagulation;Chemotaxis;Directproteinsequencing;Diseasevariant;Glycoprotein;Hemostasis;Heparin-binding;Phosphoprotein;Proteaseinhibitor;Referenceproteome;Repeat;Serineproteaseinhibitor;Signal;Sulfation;Thrombophilia	MLL-HCF complex		8.39607	0.095451	P05546	HEP2_HUMAN	SERPIND1	Heparin cofactor 2	No_Responder_TH9619H_Naive_MTXH;No_Responder_MTXH_Naive_MTXH;No_Responder_TH9619H_Naive_TH9619H;No_Responder_MTXH_Naive_TH9619H
3.9022	-6.29399	6.35275	-6.35275	activation of caspase activity;activation of immune response;anatomical structure development;antigen receptor-mediated signaling pathway;B cell receptor signaling pathway;biological regulation;calcium ion homeostasis;calcium ion transport;calcium ion transport into cytosol;cation homeostasis;cation transport;cell activation;cell differentiation;cell migration;cell motility;cell surface receptor …	adenyl nucleotide binding;adenyl ribonucleotide binding;ATP binding;ATPase binding;binding;catalytic activity;CD4 receptor binding;CD8 receptor binding;enzyme activator activity;enzyme binding;enzyme regulator activity;hydrolase activity;hydrolase activity, acting on ester bonds;identical protein binding;kinase activity;kinase binding;lipase activator activity;non-membrane spanning protein tyrosi…	cell part;cytoplasmic part;cytoskeletal part;cytosol;extracellular membrane-bounded organelle;extracellular organelle;extracellular region part;extracellular vesicular exosome;extrinsic to internal side of plasma membrane;extrinsic to membrane;extrinsic to plasma membrane;immunological synapse;intracellular organelle part;intracellular part;membrane;membrane part;membrane raft;membrane-bounded or…	anatomical structure development;biological regulation;cell activation;cell differentiation;cell motility;cellular component movement;cellular homeostasis;cellular ion homeostasis;cellular metabolic process;cellular process;developmental process;establishment of localization;homeostatic process;immune system process;ion transport;locomotion;macromolecule metabolic process;macromolecule modificati…	cell part;cytosol;extracellular organelle;membrane;organelle;plasma membrane;vesicle	Natural killer cell mediated cytotoxicity;Osteoclast differentiation;Primary immunodeficiency;T cell receptor signaling pathway	PK_Tyr_Ser-Thr;SH2;SH3_1	BENPORATH_ES_1;BHATI_G2M_ARREST_BY_2METHOXYESTRADIOL_DN;BIOCARTA_CSK_PATHWAY;BIOCARTA_CTLA4_PATHWAY;BIOCARTA_IL2_PATHWAY;BIOCARTA_IL7_PATHWAY;BIOCARTA_TCR_PATHWAY;BIOCARTA_TCRA_PATHWAY;CAIRO_HEPATOBLASTOMA_CLASSES_DN;CHIARETTI_ACUTE_LYMPHOBLASTIC_LEUKEMIA_ZAP70;FARMER_BREAST_CANCER_CLUSTER_1;FERRANDO_TAL1_NEIGHBORS;FINETTI_BREAST_CANCER_KINOME_GREEN;FLECHNER_BIOPSY_KIDNEY_TRANSPLANT_REJECTED_VS_O…	3D-structure;Alternativesplicing;ATP-binding;Cellmembrane;Chromosomalrearrangement;Cytoplasm;Diseasevariant;Host-virusinteraction;Kinase;Lipoprotein;Membrane;Myristate;Nucleotide-binding;Palmitate;Phosphoprotein;Proto-oncogene;Referenceproteome;SH2domain;SH3domain;Transferase;Tyrosine-proteinkinase	CD20-LCK-FYN-p75/80 complex;CD20-LCK-LYN-FYN-p75/80 complex, (Raji human B cell line);CD8A-LCK complex;EphA1 receptor signaling complex;LCK-SLP76-PLC-gamma-1-LAT complex, pervanadate-activated;Notch1-p56lck-PI3K complex;p56(LCK)-CAML complex		8.16644	0.0927213	P06239	LCK_HUMAN	LCK	Tyrosine-protein kinase Lck	Naive_TH9619H_No_Responder_TH9619H;Naive_MTXH_No_Responder_TH9619H;Naive_TH9619H_No_Responder_MTXH;Naive_MTXH_No_Responder_MTXH
-5.27528	-2.65766	-8.14814	8.14814	activation of caspase activity;anatomical structure development;apoptosis;astrocyte development;autocrine signaling;autophagy;biological adhesion;biological regulation;catabolic process;cell adhesion;cell chemotaxis;cell communication;cell death;cell development;cell migration;cell motility;cell-cell adhesion;cell-cell signaling;cellular catabolic process;cellular component movement;cellular deve…	antioxidant activity;arachidonic acid binding;binding;calcium ion binding;calcium-dependent protein binding;carboxylic acid binding;cation binding;cytoskeletal protein binding;fatty acid binding;icosanoid binding;icosatetraenoic acid binding;ion binding;lipid binding;metal ion binding;microtubule binding;monocarboxylic acid binding;protein binding;RAGE receptor binding;receptor binding;Toll-like …	cell part;cytoplasm;cytoplasmic membrane-bounded vesicle lumen;cytoplasmic part;cytoplasmic vesicle part;cytoskeleton;cytosol;extracellular membrane-bounded organelle;extracellular organelle;extracellular region;extracellular region part;extracellular space;extracellular vesicular exosome;intracellular membrane-bounded organelle;intracellular non-membrane-bounded organelle;intracellular organelle…	anatomical structure development;autophagy;biological adhesion;biological regulation;catabolic process;cell adhesion;cell communication;cell death;cell development;cell motility;cell-cell signaling;cellular component movement;cellular metabolic process;cellular process;death;developmental process;immune system process;interspecies interaction between organisms;locomotion;macromolecule metabolic p…	cell part;cytoplasm;cytoskeleton;cytosol;extracellular organelle;extracellular region;extracellular space;intracellular membrane-bounded organelle;intracellular non-membrane-bounded organelle;intracellular organelle;membrane;nucleus;organelle;plasma membrane;vesicle		S_100	AZARE_NEOPLASTIC_TRANSFORMATION_BY_STAT3_UP;AZARE_STAT3_TARGETS;BENPORATH_PROLIFERATION;BLANCO_MELO_BETA_INTERFERON_TREATED_BRONCHIAL_EPITHELIAL_CELLS_DN;BLANCO_MELO_COVID19_BRONCHIAL_EPITHELIAL_CELLS_SARS_COV_2_INFECTION_UP;BOYLAN_MULTIPLE_MYELOMA_C_D_DN;BOYLAN_MULTIPLE_MYELOMA_PCA1_UP;CAIRO_LIVER_DEVELOPMENT_DN;CHEOK_RESPONSE_TO_HD_MTX_UP;CHYLA_CBFA2T3_TARGETS_DN;CREIGHTON_ENDOCRINE_THERAPY_RES…	3D-structure;Antimicrobial;Antioxidant;Apoptosis;Autophagy;Calcium;Cellmembrane;Chemotaxis;Cytoplasm;Cytoskeleton;Directproteinsequencing;Immunity;Inflammatoryresponse;Innateimmunity;Membrane;Metal-binding;Methylation;Phosphoprotein;Referenceproteome;Repeat;Secreted;S-nitrosylation;Zinc	Calprotectin heterotetramer;iNOS-S100A8/A9 complex		7.63722	0.0981687	P06702	S10A9_HUMAN	S100A9	Protein S100-A9	No_Responder_TH9619H_Naive_MTXH;No_Responder_MTXH_Naive_MTXH;No_Responder_MTXH_Naive_TH9619H;No_Responder_MTXH_No_Responder_TH9619H
3.82752	-6.18477	6.18477	-4.80853	cellular metabolic process;cellular process;metabolic process;phosphate-containing compound metabolic process;phosphorus metabolic process	acylphosphatase activity;catalytic activity;hydrolase activity;hydrolase activity, acting on acid anhydrides;hydrolase activity, acting on acid anhydrides, in phosphorus-containing anhydrides		cellular metabolic process;cellular process;metabolic process;phosphorus metabolic process		Aminobenzoate degradation;Pyruvate metabolism	Acylphosphatase	BENPORATH_CYCLING_GENES;BRUECKNER_TARGETS_OF_MIRLET7A3_UP;CHICAS_RB1_TARGETS_SENESCENT;CONCANNON_APOPTOSIS_BY_EPOXOMICIN_DN;DACOSTA_UV_RESPONSE_VIA_ERCC3_COMMON_UP;DACOSTA_UV_RESPONSE_VIA_ERCC3_UP;DAVICIONI_MOLECULAR_ARMS_VS_ERMS_UP;DIAZ_CHRONIC_MYELOGENOUS_LEUKEMIA_UP;DOUGLAS_BMI1_TARGETS_UP;ENK_UV_RESPONSE_KERATINOCYTE_DN;FISCHER_G1_S_CELL_CYCLE;GRUETZMANN_PANCREATIC_CANCER_UP;GRYDER_PAX3FOXO1_…	3D-structure;Acetylation;Alternativesplicing;Directproteinsequencing;Hydrolase;Referenceproteome			7.13948	0.107568	P07311	ACYP1_HUMAN	ACYP1	Acylphosphatase-1	Naive_TH9619H_No_Responder_TH9619H;Naive_MTXH_No_Responder_TH9619H;Naive_TH9619H_No_Responder_MTXH;Naive_MTXH_No_Responder_MTXH
-4.16045	2.68518	-3.82083	4.16045	activation of immune response;biological regulation;cell killing;complement activation;complement activation, alternative pathway;complement activation, classical pathway;defense response;humoral immune response;immune effector process;immune response;immune system process;innate immune response;killing of cells of other organism;macromolecule metabolic process;metabolic process;multi-organism pr…		cell part;extracellular membrane-bounded organelle;extracellular organelle;extracellular region;extracellular region part;extracellular space;extracellular vesicular exosome;macromolecular complex;membrane;membrane attack complex;membrane part;membrane-bounded organelle;membrane-bounded vesicle;organelle;plasma membrane;plasma membrane part;pore complex;protein complex;vesicle	biological regulation;cell killing;immune system process;killing of cells of other organism;macromolecule metabolic process;metabolic process;multi-organism process;primary metabolic process;protein metabolic process;response to stimulus;response to stress	cell part;extracellular organelle;extracellular region;extracellular space;macromolecular complex;membrane;organelle;plasma membrane;protein complex;vesicle	Amoebiasis;Complement and coagulation cascades;Prion diseases;Systemic lupus erythematosus	Ldl_recept_a;MACPF;TSP_1	BOCHKIS_FOXA2_TARGETS;BRUINS_UVC_RESPONSE_EARLY_LATE;CAIRO_HEPATOBLASTOMA_DN;CARRILLOREIXACH_HEPATOBLASTOMA_VS_NORMAL_DN;CHEN_METABOLIC_SYNDROM_NETWORK;DESERT_PERIPORTAL_HEPATOCELLULAR_CARCINOMA_SUBCLASS_UP;FOSTER_KDM1A_TARGETS_UP;HOSHIDA_LIVER_CANCER_SUBCLASS_S3;HOSHIDA_LIVER_CANCER_SURVIVAL_DN;HSIAO_LIVER_SPECIFIC_GENES;KEGG_COMPLEMENT_AND_COAGULATION_CASCADES;KEGG_MEDICUS_REFERENCE_COMMON_PATH…	3D-structure;Complementalternatepathway;Complementpathway;Cytolysis;Directproteinsequencing;Disulfidebond;EGF-likedomain;Glycoprotein;Immunity;Innateimmunity;Membraneattackcomplex;Phosphoprotein;Referenceproteome;Repeat;Secreted;Signal			5.37286	0.16552	P07358	CO8B_HUMAN	C8B	Complement component C8 beta chain	No_Responder_TH9619H_Naive_TH9619H;No_Responder_MTXH_Naive_TH9619H;No_Responder_TH9619H_Naive_MTXH;No_Responder_MTXH_Naive_MTXH
-4.53672	4.24122	-2.75532	4.53672	antimicrobial humoral response;biological regulation;cellular component disassembly;cellular component disassembly at cellular level;cellular component organization;cellular component organization at cellular level;cellular component organization or biogenesis;cellular component organization or biogenesis at cellular level;cellular process;collagen catabolic process;collagen metabolic process;dig…	binding;calcium ion binding;catalytic activity;cation binding;endopeptidase activity;hydrolase activity;ion binding;metal ion binding;metalloendopeptidase activity;metallopeptidase activity;peptidase activity;peptidase activity, acting on L-amino acid peptides;serine hydrolase activity;serine-type endopeptidase activity;serine-type peptidase activity	azurophil granule lumen;cell part;cytoplasmic membrane-bounded vesicle lumen;cytoplasmic part;cytoplasmic vesicle part;extracellular matrix;extracellular region;extracellular region part;extracellular space;intracellular organelle lumen;intracellular organelle part;intracellular part;membrane-enclosed lumen;organelle lumen;organelle part;secretory granule lumen;vacuolar lumen;vacuolar part;vesicl…	biological regulation;cellular component disassembly;cellular component organization;cellular process;digestion;extracellular matrix organization;extracellular structure organization;immune system process;macromolecule metabolic process;metabolic process;multicellular organismal process;multi-organism process;primary metabolic process;protein metabolic process;proteolysis;response to biotic stimu…	cell part;extracellular matrix;extracellular region;extracellular space	Neuroactive ligand-receptor interaction;Pancreatic secretion;Protein digestion and absorption	Trypsin	AZARE_NEOPLASTIC_TRANSFORMATION_BY_STAT3_UP;BERGER_MBD2_TARGETS;BRUINS_UVC_RESPONSE_VIA_TP53_GROUP_A;BYSTRYKH_HEMATOPOIESIS_STEM_CELL_RUNX1;DELYS_THYROID_CANCER_UP;ENK_UV_RESPONSE_EPIDERMIS_UP;GAZDA_DIAMOND_BLACKFAN_ANEMIA_PROGENITOR_DN;GRABARCZYK_BCL11B_TARGETS_DN;HAN_SATB1_TARGETS_DN;HAN_SATB1_TARGETS_UP;HANN_RESISTANCE_TO_BCL2_INHIBITOR_DN;HELLER_HDAC_TARGETS_SILENCED_BY_METHYLATION_UP;HELLER_…	Calcium;Digestion;Directproteinsequencing;Disulfidebond;Hydrolase;Metal-binding;Protease;Referenceproteome;Secreted;Serineprotease;Signal;Sulfation;Zymogen			5.90621	0.140845	P07478	TRY2_HUMAN	PRSS2	Trypsin-2	No_Responder_TH9619H_Naive_TH9619H;No_Responder_MTXH_Naive_TH9619H;No_Responder_TH9619H_Naive_MTXH;No_Responder_MTXH_Naive_MTXH
-6.96522	4.41453	-8.91471	8.91471	anatomical structure development;anatomical structure morphogenesis;biological regulation;biomineral tissue development;blood vessel development;bone mineralization;cell surface receptor linked signaling pathway;cellular component assembly;cellular component assembly at cellular level;cellular component organization;cellular component organization at cellular level;cellular component organization…	binding;binding, bridging;cation binding;enzyme binding;extracellular matrix structural constituent;extracellular matrix structural constituent conferring tensile strength;growth factor binding;identical protein binding;ion binding;metal ion binding;platelet-derived growth factor binding;protease binding;protein binding;protein binding, bridging;SMAD binding;structural molecule activity	cell part;collagen;collagen type I;cytoplasmic part;endoplasmic reticulum lumen;endoplasmic reticulum part;extracellular matrix part;extracellular membrane-bounded organelle;extracellular organelle;extracellular region;extracellular region part;extracellular space;extracellular vesicular exosome;fibrillar collagen;intracellular organelle lumen;intracellular organelle part;intracellular part;membr…	anatomical structure development;anatomical structure morphogenesis;biological regulation;cellular component assembly;cellular component organization;cellular process;developmental process;extracellular matrix organization;extracellular structure organization;macromolecular complex assembly;macromolecule metabolic process;metabolic process;multicellular organismal process;protein complex assembly…	cell part;extracellular organelle;extracellular region;extracellular space;organelle;vesicle	Amoebiasis;ECM-receptor interaction;Focal adhesion;Protein digestion and absorption	COLFI;Collagen	ACEVEDO_LIVER_CANCER_UP;ACEVEDO_LIVER_CANCER_WITH_H3K27ME3_UP;ANASTASSIOU_MULTICANCER_INVASIVENESS_SIGNATURE;ANDERSEN_CHOLANGIOCARCINOMA_CLASS2;BERENJENO_TRANSFORMED_BY_RHOA_DN;BILANGES_SERUM_SENSITIVE_VIA_TSC2;BLALOCK_ALZHEIMERS_DISEASE_UP;BOQUEST_STEM_CELL_UP;BROWNE_HCMV_INFECTION_16HR_DN;BROWNE_HCMV_INFECTION_20HR_DN;BRUINS_UVC_RESPONSE_LATE;CARRILLOREIXACH_HEPATOBLASTOMA_VS_NORMAL_HYPOMETHYLA…	3D-structure;Calcium;Chromosomalrearrangement;Collagen;Directproteinsequencing;Diseasevariant;Disulfidebond;Dwarfism;Ehlers-Danlossyndrome;Extracellularmatrix;Glycoprotein;Hydroxylation;Metal-binding;Osteogenesisimperfecta;Pyrrolidonecarboxylicacid;Referenceproteome;Repeat;Secreted;Signal			9.41301	0.0855385	P08123	CO1A2_HUMAN	COL1A2	Collagen alpha-2(I) chain	No_Responder_TH9619H_Naive_MTXH;No_Responder_MTXH_Naive_MTXH;No_Responder_TH9619H_Naive_TH9619H;No_Responder_MTXH_Naive_TH9619H
-5.94205	5.7476	-4.65006	5.94205	amine metabolic process;aminoglycan catabolic process;aminoglycan metabolic process;carbohydrate catabolic process;carbohydrate metabolic process;catabolic process;cellular carbohydrate catabolic process;cellular carbohydrate metabolic process;cellular catabolic process;cellular macromolecule metabolic process;cellular metabolic process;cellular process;chondroitin sulfate catabolic process;chond…	beta-glucuronidase activity;binding;carbohydrate binding;catalytic activity;hydrolase activity;hydrolase activity, acting on glycosyl bonds;hydrolase activity, hydrolyzing O-glycosyl compounds;protein binding;protein domain specific binding;receptor binding	azurophil granule lumen;cell part;cytoplasmic membrane-bounded vesicle lumen;cytoplasmic part;cytoplasmic vesicle part;extracellular membrane-bounded organelle;extracellular organelle;extracellular region;extracellular region part;extracellular space;extracellular vesicular exosome;intracellular membrane-bounded organelle;intracellular organelle;intracellular organelle lumen;intracellular organel…	amine metabolic process;carbohydrate metabolic process;catabolic process;cellular metabolic process;cellular process;macromolecule metabolic process;metabolic process;nitrogen compound metabolic process;polysaccharide metabolic process;primary metabolic process;sulfur compound metabolic process	cell part;extracellular organelle;extracellular region;extracellular space;intracellular membrane-bounded organelle;intracellular organelle;membrane;organelle;vesicle	Drug metabolism - other enzymes;Flavone and flavonol biosynthesis;Glycosaminoglycan degradation;Lysosome;Pentose and glucuronate interconversions;Porphyrin and chlorophyll metabolism;Starch and sucrose metabolism	Glyco_hydro_2;Glyco_hydro_2_C;Glyco_hydro_2_N	APPEL_IMATINIB_RESPONSE;BLALOCK_ALZHEIMERS_DISEASE_UP;CHEN_METABOLIC_SYNDROM_NETWORK;CHICAS_RB1_TARGETS_SENESCENT;ENK_UV_RESPONSE_EPIDERMIS_DN;GRAESSMANN_APOPTOSIS_BY_DOXORUBICIN_UP;GRAESSMANN_RESPONSE_TO_MC_AND_DOXORUBICIN_UP;HSIAO_HOUSEKEEPING_GENES;IVANOVA_HEMATOPOIESIS_INTERMEDIATE_PROGENITOR;KEGG_DRUG_METABOLISM_OTHER_ENZYMES;KEGG_GLYCOSAMINOGLYCAN_DEGRADATION;KEGG_LYSOSOME;KEGG_MEDICUS_REFE…	3D-structure;Alternativesplicing;Directproteinsequencing;Diseasevariant;Glycoprotein;Glycosidase;Hydrolase;Lysosome;Mucopolysaccharidosis;Referenceproteome;Signal			8.1433	0.0929677	P08236	BGLR_HUMAN	GUSB	Beta-glucuronidase	No_Responder_MTXH_Naive_TH9619H;No_Responder_TH9619H_Naive_TH9619H;No_Responder_MTXH_Naive_MTXH;No_Responder_TH9619H_Naive_MTXH
-3.90408	3.85717	-3.78602	3.90408	biological regulation;cellular macromolecule metabolic process;cellular metabolic process;cellular nitrogen compound metabolic process;cellular process;macromolecule metabolic process;metabolic process;mRNA metabolic process;mRNA processing;negative regulation of biological process;negative regulation of cellular metabolic process;negative regulation of cellular process;negative regulation of cel…	binding;mRNA binding;nucleic acid binding;RNA binding;snRNA binding;U1 snRNA binding	cell part;intracellular membrane-bounded organelle;intracellular organelle;intracellular organelle part;intracellular part;macromolecular complex;membrane-bounded organelle;nuclear body;nuclear part;nuclear speck;nucleoplasm;nucleoplasm part;nucleus;organelle;organelle part;prespliceosome;ribonucleoprotein complex;small nuclear ribonucleoprotein complex;spliceosomal complex;U1 snRNP;U2-type presp…	biological regulation;cellular metabolic process;cellular nitrogen compound metabolic process;cellular process;macromolecule metabolic process;metabolic process;mRNA metabolic process;mRNA processing;nitrogen compound metabolic process;nucleobase-containing compound metabolic process;primary metabolic process;RNA metabolic process;RNA processing;RNA splicing	cell part;intracellular membrane-bounded organelle;intracellular organelle;macromolecular complex;nucleoplasm;nucleus;organelle;ribonucleoprotein complex;small nuclear ribonucleoprotein complex;spliceosomal complex	Spliceosome	RRM_1;U1snRNP70_N	AGUIRRE_PANCREATIC_CANCER_COPY_NUMBER_UP;BENPORATH_NANOG_TARGETS;BIOCARTA_SM_PATHWAY;BLALOCK_ALZHEIMERS_DISEASE_UP;BURTON_ADIPOGENESIS_PEAK_AT_24HR;CASORELLI_ACUTE_PROMYELOCYTIC_LEUKEMIA_DN;CHNG_MULTIPLE_MYELOMA_HYPERPLOID_UP;CUI_TCF21_TARGETS_2_UP;DANG_REGULATED_BY_MYC_UP;FEVR_CTNNB1_TARGETS_UP;FIGUEROA_AML_METHYLATION_CLUSTER_6_UP;FIGUEROA_AML_METHYLATION_CLUSTER_7_UP;GAZDA_DIAMOND_BLACKFAN_ANE…	3D-structure;Acetylation;Alternativesplicing;Directproteinsequencing;Isopeptidebond;mRNAprocessing;Nucleus;Phosphoprotein;Referenceproteome;Ribonucleoprotein;RNA-binding;Ublconjugation	Spliceosome;SRm160/300 complex		6.08031	0.133755	P08621	RU17_HUMAN	SNRNP70	U1 small nuclear ribonucleoprotein 70 kDa	No_Responder_MTXH_Naive_MTXH;No_Responder_TH9619H_Naive_MTXH;No_Responder_MTXH_Naive_TH9619H;No_Responder_TH9619H_Naive_TH9619H
-7.98362	3.73074	-8.97251	8.97251	acute inflammatory response;acute-phase response;anatomical structure morphogenesis;biological regulation;blood vessel morphogenesis;cellular component organization;cellular component organization at cellular level;cellular component organization or biogenesis;cellular component organization or biogenesis at cellular level;cellular process;circulatory system process;collagen fibril organization;d…	binding;endopeptidase inhibitor activity;endopeptidase regulator activity;enzyme binding;enzyme inhibitor activity;enzyme regulator activity;identical protein binding;peptidase inhibitor activity;peptidase regulator activity;protease binding;protein binding;protein dimerization activity;protein homodimerization activity;serine-type endopeptidase inhibitor activity	blood microparticle;cell part;cell surface;cytoplasmic membrane-bounded vesicle lumen;cytoplasmic part;cytoplasmic vesicle part;extracellular membrane-bounded organelle;extracellular organelle;extracellular region;extracellular region part;extracellular space;extracellular vesicular exosome;fibrinogen complex;intracellular organelle part;intracellular part;macromolecular complex;membrane-bounded …	anatomical structure morphogenesis;biological regulation;cellular component organization;cellular process;circulatory system process;developmental process;endocrine process;extracellular matrix organization;extracellular structure organization;multicellular organismal process;regulation of organelle organization;response to chemical stimulus;response to stimulus;response to stress	cell part;cell surface;extracellular organelle;extracellular region;extracellular space;macromolecular complex;organelle;protein complex;vesicle	Complement and coagulation cascades	Serpin	ACEVEDO_LIVER_CANCER_DN;BLANCO_MELO_HUMAN_PARAINFLUENZA_VIRUS_3_INFECTION_A594_CELLS_DN;BLANCO_MELO_RESPIRATORY_SYNCYTIAL_VIRUS_INFECTION_A594_CELLS_DN;BOCHKIS_FOXA2_TARGETS;BOYAULT_LIVER_CANCER_SUBCLASS_G23_DN;BYSTRYKH_HEMATOPOIESIS_STEM_CELL_QTL_TRANS;CAIRO_LIVER_DEVELOPMENT_DN;DELACROIX_RAR_BOUND_ES;DIRMEIER_LMP1_RESPONSE_EARLY;HSIAO_LIVER_SPECIFIC_GENES;JAZAG_TGFB1_SIGNALING_DN;KEGG_COMPLEMEN…	Acutephase;Alternativesplicing;Directproteinsequencing;Diseasevariant;Disulfidebond;Glycoprotein;Isopeptidebond;Proteaseinhibitor;Referenceproteome;Secreted;Serineproteaseinhibitor;Signal;Sulfation			9.67024	0.0893333	P08697	A2AP_HUMAN	SERPINF2	Alpha-2-antiplasmin	No_Responder_TH9619H_Naive_MTXH;No_Responder_MTXH_Naive_MTXH;No_Responder_TH9619H_Naive_TH9619H;No_Responder_MTXH_Naive_TH9619H;No_Responder_MTXH_No_Responder_TH9619H
-4.47513	3.59736	-2.71005	4.47513	biological adhesion;biological regulation;cell adhesion;cell migration;cell motility;cell-matrix adhesion;cell-substrate adhesion;cellular component movement;cellular pigment accumulation;cellular pigmentation;cellular process;cellular response to stimulus;developmental maturation;developmental process;endosome to melanosome transport;endosome transport;establishment of localization;establishment…		azurophil granule membrane;cell part;cell surface;cytoplasmic membrane-bounded vesicle;cytoplasmic part;cytoplasmic vesicle;cytoplasmic vesicle membrane;cytoplasmic vesicle part;endosomal part;endosome lumen;endosome membrane;extracellular membrane-bounded organelle;extracellular organelle;extracellular region part;extracellular space;extracellular vesicular exosome;intracellular membrane-bounded…	biological adhesion;biological regulation;cell adhesion;cell motility;cellular component movement;cellular process;developmental maturation;developmental process;endosome transport;establishment of localization;locomotion;pigmentation;protein transport;regulation of transport;response to external stimulus;response to stimulus;transport;vesicle-mediated transport	cell part;cell surface;cytoplasmic membrane-bounded vesicle;extracellular organelle;extracellular space;intracellular membrane-bounded organelle;intracellular organelle;membrane;nucleoplasm;organelle;plasma membrane;vesicle	Lysosome	Tetraspanin	ACOSTA_PROLIFERATION_INDEPENDENT_MYC_TARGETS_DN;AGUIRRE_PANCREATIC_CANCER_COPY_NUMBER_DN;ALONSO_METASTASIS_EMT_UP;ALONSO_METASTASIS_NEURAL_UP;ALONSO_METASTASIS_UP;BASSO_HAIRY_CELL_LEUKEMIA_UP;BENPORATH_MYC_TARGETS_WITH_EBOX;BORLAK_LIVER_CANCER_EGF_UP;BYSTROEM_CORRELATED_WITH_IL5_UP;CHEN_METABOLIC_SYNDROM_NETWORK;CREIGHTON_ENDOCRINE_THERAPY_RESISTANCE_3;DANG_BOUND_BY_MYC;DIAZ_CHRONIC_MYELOGENOUS_L…	Alternativesplicing;Cellmembrane;Directproteinsequencing;Endosome;Glycoprotein;Lipoprotein;Lysosome;Membrane;Palmitate;Proteintransport;Referenceproteome;Secreted;Transmembrane;Transmembranehelix;Transport	ITGA3-ITGB1-CD63 complex;ITGA4-ITGB1-CD63 complex;ITGAM-ITGB2-CD11 complex		5.45657	0.162023	P08962	CD63_HUMAN	CD63	CD63 antigen	No_Responder_TH9619H_Naive_TH9619H;No_Responder_MTXH_Naive_TH9619H;No_Responder_TH9619H_Naive_MTXH;No_Responder_MTXH_Naive_MTXH
-8.84685	8.84685	-6.08933	7.50357	aromatic compound catabolic process;bile acid metabolic process;carboxylic acid catabolic process;carboxylic acid metabolic process;catabolic process;cellular aromatic compound metabolic process;cellular catabolic process;cellular ketone metabolic process;cellular lipid catabolic process;cellular lipid metabolic process;cellular metabolic process;cellular process;fatty acid beta-oxidation;fatty a…	acetate CoA-transferase activity;acetyl-CoA C-acetyltransferase activity;acetyl-CoA C-acyltransferase activity;acetyl-CoA C-myristoyltransferase activity;acetyltransferase activity;acyl-CoA oxidase activity;C-acetyltransferase activity;C-acyltransferase activity;catalytic activity;CoA-transferase activity;myristoyltransferase activity;oxidoreductase activity;oxidoreductase activity, acting on the…	cell part;cytoplasmic membrane-bounded vesicle lumen;cytoplasmic part;cytoplasmic vesicle part;cytosol;extracellular region;intracellular membrane-bounded organelle;intracellular organelle;intracellular organelle lumen;intracellular organelle part;intracellular part;membrane;membrane-bounded organelle;membrane-enclosed lumen;microbody;microbody lumen;microbody part;organelle;organelle lumen;organ…	catabolic process;cellular aromatic compound metabolic process;cellular ketone metabolic process;cellular lipid metabolic process;cellular metabolic process;cellular process;lipid metabolic process;metabolic process;organic acid metabolic process;primary metabolic process;small molecule metabolic process;xenobiotic metabolic process	cell part;cytosol;extracellular region;intracellular membrane-bounded organelle;intracellular organelle;membrane;microbody;organelle;peroxisome	Benzoate degradation;Biosynthesis of unsaturated fatty acids;Fatty acid metabolism;Peroxisome;PPAR signaling pathway;Valine, leucine and isoleucine degradation	Thiolase_C;Thiolase_N	ACEVEDO_LIVER_CANCER_DN;ACEVEDO_LIVER_TUMOR_VS_NORMAL_ADJACENT_TISSUE_DN;BLALOCK_ALZHEIMERS_DISEASE_UP;BOCHKIS_FOXA2_TARGETS;BOYAULT_LIVER_CANCER_SUBCLASS_G123_DN;BROWNE_HCMV_INFECTION_20HR_DN;BROWNE_HCMV_INFECTION_4HR_DN;BURTON_ADIPOGENESIS_6;BYSTRYKH_HEMATOPOIESIS_STEM_CELL_AND_BRAIN_QTL_CIS;CADWELL_ATG16L1_TARGETS_UP;CAIRO_HEPATOBLASTOMA_DN;CARRILLOREIXACH_HEPATOBLASTOMA_VS_NORMAL_DN;CHESLER_B…	3D-structure;Acyltransferase;Alternativesplicing;Fattyacidmetabolism;Lipidmetabolism;Peroxisome;Phosphoprotein;Referenceproteome;Transferase;Transitpeptide			10.5706	0.0756923	P09110	THIK_HUMAN	ACAA1	3-ketoacyl-CoA thiolase, peroxisomal	No_Responder_MTXH_Naive_TH9619H;No_Responder_TH9619H_Naive_TH9619H;No_Responder_MTXH_Naive_MTXH;No_Responder_TH9619H_Naive_MTXH
-3.1454	3.66926	-3.66926	3.49174	activation of immune response;activation of innate immune response;alpha-beta T cell activation;alpha-beta T cell activation involved in immune response;alpha-beta T cell differentiation;alpha-beta T cell differentiation involved in immune response;apoptotic cell clearance;autophagy;biological regulation;calcium ion homeostasis;catabolic process;cation homeostasis;CD4-positive, alpha-beta T cell …	binding;bubble DNA binding;catalytic activity;chemoattractant activity;chemokine binding;C-X-C chemokine binding;cytokine activity;cytokine binding;damaged DNA binding;DNA bending activity;DNA binding;DNA polymerase binding;DNA secondary structure binding;double-stranded DNA binding;enzyme binding;four-way junction DNA binding;integrin binding;lipid binding;lipopolysaccharide binding;lyase activi…	alphav-beta3 integrin-HMGB1 complex;cell part;cell surface;chromosome;condensed chromosome;cytoplasmic membrane-bounded vesicle lumen;cytoplasmic part;cytoplasmic vesicle part;endoplasmic reticulum;endoplasmic reticulum-Golgi intermediate compartment;endosome;extracellular region;extracellular region part;extracellular space;intracellular membrane-bounded organelle;intracellular non-membrane-boun…	autophagy;biological regulation;catabolic process;cell activation;cell differentiation;cell motility;cellular component assembly;cellular component movement;cellular component organization;cellular homeostasis;cellular ion homeostasis;cellular membrane organization;cellular metabolic process;cellular nitrogen compound metabolic process;cellular process;chromatin modification;chromatin organizatio…	cell part;cell surface;chromosome;endoplasmic reticulum;endosome;extracellular region;extracellular space;intracellular membrane-bounded organelle;intracellular non-membrane-bounded organelle;intracellular organelle;macromolecular complex;nucleoplasm;nucleus;organelle;protein complex;transcriptional repressor complex	Base excision repair	HMG_box;HMG_box_2	AFFAR_YY1_TARGETS_DN;AMBROSINI_FLAVOPIRIDOL_TREATMENT_TP53;BIOCARTA_DNAFRAGMENT_PATHWAY;BIOCARTA_PCAF_PATHWAY;BLUM_RESPONSE_TO_SALIRASIB_DN;BYSTRYKH_HEMATOPOIESIS_STEM_CELL_QTL_TRANS;DIAZ_CHRONIC_MYELOGENOUS_LEUKEMIA_UP;ENK_UV_RESPONSE_EPIDERMIS_UP;EPPERT_PROGENITOR;FEVR_CTNNB1_TARGETS_DN;FISCHER_DREAM_TARGETS;GOTZMANN_EPITHELIAL_TO_MESENCHYMAL_TRANSITION_UP;GRADE_COLON_AND_RECTAL_CANCER_UP;GRAES…	3D-structure;Acetylation;Adaptiveimmunity;ADP-ribosylation;Autophagy;Cellmembrane;Chemotaxis;Chromosome;Cytoplasm;Directproteinsequencing;Disulfidebond;DNA-binding;DNAdamage;DNArecombination;DNArepair;Endoplasmicreticulum;Endosome;Host-virusinteraction;Immunity;Inflammatoryresponse;Innateimmunity;Isopeptidebond;Membrane;Nucleus;Oxidation;Phosphoprotein;Referenceproteome;Repeat;Secreted	Casein kinase II-HMG1 complex;HMGB1-HMGB2-HSC70-ERP60-GAPDH complex		5.34622	0.167197	P09429	HMGB1_HUMAN	HMGB1	High mobility group protein B1	No_Responder_MTXH_Naive_MTXH;No_Responder_TH9619H_Naive_MTXH;No_Responder_MTXH_Naive_TH9619H;No_Responder_TH9619H_Naive_TH9619H
-7.01293	6.29082	-6.34167	7.01293	biological regulation;cell differentiation;cell surface receptor linked signaling pathway;cellular developmental process;cellular process;cellular response to stimulus;developmental process;epithelial cell differentiation;negative regulation of apoptosis;negative regulation of biological process;negative regulation of cell death;negative regulation of cellular process;negative regulation of cytok…	binding;calcium ion binding;calcium-dependent phospholipid binding;calcium-dependent protein binding;cation binding;enzyme inhibitor activity;enzyme regulator activity;identical protein binding;ion binding;lipase inhibitor activity;lipid binding;metal ion binding;NF-kappaB binding;phospholipase inhibitor activity;phospholipid binding;protein binding;transcription factor binding	cell part;cell surface;cytoplasm;cytoplasmic part;cytoplasmic vesicle;extracellular membrane-bounded organelle;extracellular organelle;extracellular region part;extracellular vesicular exosome;intracellular membrane-bounded organelle;intracellular organelle;intracellular organelle part;intracellular part;membrane;membrane-bounded organelle;membrane-bounded vesicle;nuclear membrane;nuclear part;nu…	biological regulation;cell differentiation;cellular process;developmental process;response to stimulus;signal transduction	cell part;cell surface;cytoplasm;extracellular organelle;intracellular membrane-bounded organelle;intracellular organelle;membrane;nucleus;organelle;plasma membrane;vesicle		Annexin	BARIS_THYROID_CANCER_DN;BERENJENO_TRANSFORMED_BY_RHOA_DN;BOYLAN_MULTIPLE_MYELOMA_D_DN;BOYLAN_MULTIPLE_MYELOMA_PCA3_DN;BRACHAT_RESPONSE_TO_CAMPTOTHECIN_DN;BRACHAT_RESPONSE_TO_METHOTREXATE_DN;BREDEMEYER_RAG_SIGNALING_VIA_ATM_NOT_VIA_NFKB_UP;BROWN_MYELOID_CELL_DEVELOPMENT_UP;BROWNE_HCMV_INFECTION_24HR_DN;CAIRO_HEPATOBLASTOMA_CLASSES_DN;CASTELLANO_NRAS_TARGETS_UP;CHARAFE_BREAST_CANCER_LUMINAL_VS_BASA…	3D-structure;Acetylation;Alternativeinitiation;Alternativesplicing;Annexin;Calcium;Calcium/phospholipid-binding;Cytoplasmicvesicle;Directproteinsequencing;Membrane;Phosphoprotein;Referenceproteome;Repeat			9.57393	0.0909091	P09525	ANXA4_HUMAN	ANXA4	Annexin A4	No_Responder_TH9619H_Naive_TH9619H;No_Responder_MTXH_Naive_TH9619H;No_Responder_TH9619H_Naive_MTXH;No_Responder_MTXH_Naive_MTXH
-4.33089	2.81905	-5.67924	5.67924	activation of immune response;biological regulation;complement activation;complement activation, classical pathway;defense response;humoral immune response;immune effector process;immune response;immune system process;inflammatory response;innate immune response;macromolecule metabolic process;metabolic process;positive regulation of apoptotic cell clearance;positive regulation of biological proc…	binding;complement binding;complement component C1q binding;endopeptidase inhibitor activity;endopeptidase regulator activity;enzyme inhibitor activity;enzyme regulator activity;opsonin binding;peptidase inhibitor activity;peptidase regulator activity;protein binding	axon;blood microparticle;cell body;cell part;cell projection;cytoplasmic part;dendrite;endoplasmic reticulum lumen;endoplasmic reticulum part;extracellular membrane-bounded organelle;extracellular organelle;extracellular region;extracellular region part;extracellular space;extracellular vesicular exosome;intracellular organelle lumen;intracellular organelle part;intracellular part;membrane;membra…	biological regulation;immune system process;macromolecule metabolic process;metabolic process;primary metabolic process;protein metabolic process;regulation of transport;response to stimulus;response to stress	cell body;cell part;cell projection;extracellular organelle;extracellular region;extracellular space;membrane;neuron projection;neuronal cell body;organelle;plasma membrane;synapse;vesicle	Complement and coagulation cascades;Staphylococcus aureus infection;Systemic lupus erythematosus	A2M;A2M_BRD;A2M_recep;ANATO;MG2;MG3;MG4;NTR;TED_complement	BAELDE_DIABETIC_NEPHROPATHY_UP;BIOCARTA_CLASSIC_PATHWAY;BIOCARTA_COMP_PATHWAY;BIOCARTA_LECTIN_PATHWAY;BLALOCK_ALZHEIMERS_DISEASE_UP;CARRILLOREIXACH_HEPATOBLASTOMA_VS_NORMAL_DN;CHICAS_RB1_TARGETS_LOW_SERUM;DELYS_THYROID_CANCER_UP;DEMAGALHAES_AGING_UP;DIAZ_CHRONIC_MYELOGENOUS_LEUKEMIA_UP;DOANE_BREAST_CANCER_ESR1_UP;GOZGIT_ESR1_TARGETS_DN;HOSHIDA_LIVER_CANCER_SUBCLASS_S3;HSIAO_LIVER_SPECIFIC_GENES;H…	3D-structure;Alternativesplicing;Bloodgroupantigen;Cellprojection;Cleavageonpairofbasicresidues;Complementpathway;Directproteinsequencing;Diseasevariant;Disulfidebond;Glycoprotein;Immunity;Inflammatoryresponse;Innateimmunity;Phosphoprotein;Referenceproteome;Secreted;Signal;Sulfation;Synapse;Systemiclupuserythematosus;Thioesterbond			6.14907	0.132723	P0C0L4	CO4A_HUMAN	C4A	Complement C4-A	No_Responder_TH9619H_Naive_MTXH;No_Responder_MTXH_Naive_MTXH;No_Responder_TH9619H_Naive_TH9619H;No_Responder_MTXH_Naive_TH9619H
-5.94729	2.25718	-5.4038	5.94729	biological regulation;cellular component assembly;cellular component assembly at cellular level;cellular component organization;cellular component organization at cellular level;cellular component organization or biogenesis;cellular component organization or biogenesis at cellular level;cellular macromolecular complex assembly;cellular macromolecular complex subunit organization;cellular macromol…	binding;chromatin binding;chromatin DNA binding;DNA binding;double-stranded DNA binding;enzyme binding;histone deacetylase binding;nucleic acid binding;nucleosomal DNA binding;nucleosome binding;protein binding;RNA binding;structural constituent of chromatin;structural molecule activity;structure-specific DNA binding	cell part;chromatin;chromosomal part;heterochromatin;intracellular membrane-bounded organelle;intracellular organelle;intracellular organelle part;intracellular part;macromolecular complex;membrane-bounded organelle;nucleosome;nucleus;organelle;organelle part;protein-DNA complex	biological regulation;cellular component assembly;cellular component organization;cellular macromolecular complex assembly;cellular metabolic process;cellular nitrogen compound metabolic process;cellular process;chromatin organization;chromosome organization;DNA metabolic process;DNA packaging;macromolecular complex assembly;macromolecule metabolic process;metabolic process;nitrogen compound meta…	cell part;intracellular membrane-bounded organelle;intracellular organelle;macromolecular complex;nucleosome;nucleus;organelle		Linker_histone	BILANGES_SERUM_SENSITIVE_VIA_TSC2;BILD_HRAS_ONCOGENIC_SIGNATURE;BLANCO_MELO_MERS_COV_INFECTION_MCR5_CELLS_UP;DURCHDEWALD_SKIN_CARCINOGENESIS_UP;DUTERTRE_ESTRADIOL_RESPONSE_24HR_UP;GRAESSMANN_APOPTOSIS_BY_DOXORUBICIN_DN;HADDAD_B_LYMPHOCYTE_PROGENITOR;HAN_SATB1_TARGETS_DN;HOFMANN_CELL_LYMPHOMA_DN;MARSON_BOUND_BY_FOXP3_UNSTIMULATED;MATSUDA_NATURAL_KILLER_DIFFERENTIATION;NUYTTEN_NIPP1_TARGETS_UP;PEDR…	3D-structure;Acetylation;ADP-ribosylation;Chromosome;Citrullination;Directproteinsequencing;DNA-binding;Hydroxylation;Intellectualdisability;Methylation;Nucleus;Phosphoprotein;Referenceproteome			6.62026	0.121859	P10412	H14_HUMAN	H1-4	Histone H1.4	No_Responder_TH9619H_Naive_TH9619H;No_Responder_MTXH_Naive_TH9619H;No_Responder_TH9619H_Naive_MTXH;No_Responder_MTXH_Naive_MTXH
-4.11195	2.17256	-4.04312	4.11195	activation of immune response;biological regulation;cell killing;complement activation;complement activation, alternative pathway;complement activation, classical pathway;defense response;humoral immune response;immune effector process;immune response;immune system process;innate immune response;killing of cells of other organism;macromolecule metabolic process;metabolic process;multi-organism pr…		cell part;extracellular membrane-bounded organelle;extracellular organelle;extracellular region;extracellular region part;extracellular space;extracellular vesicular exosome;macromolecular complex;membrane;membrane attack complex;membrane part;membrane-bounded organelle;membrane-bounded vesicle;organelle;plasma membrane;plasma membrane part;pore complex;protein complex;vesicle	biological regulation;cell killing;immune system process;killing of cells of other organism;macromolecule metabolic process;metabolic process;multi-organism process;primary metabolic process;protein metabolic process;response to stimulus;response to stress	cell part;extracellular organelle;extracellular region;extracellular space;macromolecular complex;membrane;organelle;plasma membrane;protein complex;vesicle	Complement and coagulation cascades;Prion diseases;Systemic lupus erythematosus	Kazal_3;Ldl_recept_a;MACPF;Sushi;TSP_1	ACEVEDO_LIVER_TUMOR_VS_NORMAL_ADJACENT_TISSUE_DN;BIOCARTA_ALTERNATIVE_PATHWAY;BIOCARTA_CLASSIC_PATHWAY;BIOCARTA_COMP_PATHWAY;BIOCARTA_LAIR_PATHWAY;BIOCARTA_LECTIN_PATHWAY;BLALOCK_ALZHEIMERS_DISEASE_UP;BONOME_OVARIAN_CANCER_SURVIVAL_SUBOPTIMAL_DEBULKING;BOQUEST_STEM_CELL_CULTURED_VS_FRESH_DN;BOQUEST_STEM_CELL_UP;BORCZUK_MALIGNANT_MESOTHELIOMA_DN;CAIRO_HEPATOBLASTOMA_CLASSES_DN;CHIANG_LIVER_CANCER_…	3D-structure;Complementalternatepathway;Complementpathway;Cytolysis;Directproteinsequencing;Diseasevariant;Disulfidebond;EGF-likedomain;Glycoprotein;Immunity;Innateimmunity;Membraneattackcomplex;Referenceproteome;Repeat;Secreted;Signal;Sushi			5.19825	0.178221	P10643	CO7_HUMAN	C7	Complement component C7	No_Responder_TH9619H_Naive_MTXH;No_Responder_MTXH_Naive_MTXH;No_Responder_TH9619H_Naive_TH9619H;No_Responder_MTXH_Naive_TH9619H
-3.8274	3.81266	-3.29898	3.8274	actin cytoskeleton organization;actin filament-based process;activation of adenylate cyclase activity;activation of adenylate cyclase activity by G-protein signaling pathway;actomyosin structure organization;anatomical structure formation involved in morphogenesis;biological regulation;cAMP-mediated signaling;cardiac muscle cell proliferation;cell proliferation;cell surface receptor linked signal…	adenyl nucleotide binding;adenyl ribonucleotide binding;AMP binding;binding;cAMP binding;cAMP-dependent protein kinase inhibitor activity;cAMP-dependent protein kinase regulator activity;cyclic nucleotide binding;enzyme binding;enzyme inhibitor activity;enzyme regulator activity;kinase binding;kinase inhibitor activity;kinase regulator activity;nucleotide binding;protein binding;protein domain sp…	AMP-activated protein kinase complex;cAMP-dependent protein kinase complex;cell part;centrosome;cytoplasm;cytoplasmic part;cytoskeletal part;cytosol;endosome;intracellular membrane-bounded organelle;intracellular non-membrane-bounded organelle;intracellular organelle;intracellular organelle part;intracellular part;late endosome;macromolecular complex;membrane;membrane-bounded organelle;microtubul…	anatomical structure formation involved in morphogenesis;biological regulation;cell proliferation;cellular component organization;cellular process;cytoskeleton organization;developmental process;organelle organization;regulation of protein modification process;regulation of transport;response to chemical stimulus;response to endogenous stimulus;response to stimulus;signal transduction	cell part;centrosome;cytoplasm;cytosol;endosome;intracellular membrane-bounded organelle;intracellular non-membrane-bounded organelle;intracellular organelle;macromolecular complex;membrane;microtubule organizing center;organelle;protein complex;synapse	Apoptosis;Insulin signaling pathway	cNMP_binding;RIIa	ACEVEDO_LIVER_CANCER_UP;ALONSO_METASTASIS_UP;BAELDE_DIABETIC_NEPHROPATHY_DN;BENPORATH_CYCLING_GENES;BENPORATH_SOX2_TARGETS;BIOCARTA_AGPCR_PATHWAY;BIOCARTA_BAD_PATHWAY;BIOCARTA_CARM1_PATHWAY;BIOCARTA_CFTR_PATHWAY;BIOCARTA_CHREBP_PATHWAY;BIOCARTA_CK1_PATHWAY;BIOCARTA_CREB_PATHWAY;BIOCARTA_CSK_PATHWAY;BIOCARTA_DREAM_PATHWAY;BIOCARTA_GATA3_PATHWAY;BIOCARTA_GPCR_PATHWAY;BIOCARTA_IGF1R_PATHWAY;BIOCARTA…	3D-structure;Acetylation;Alternativesplicing;cAMP;cAMP-binding;Cellmembrane;Cushingsyndrome;Directproteinsequencing;Diseasevariant;Disulfidebond;Membrane;Nucleotide-binding;Phosphoprotein;Referenceproteome;Repeat			5.72007	0.149165	P10644	KAP0_HUMAN	PRKAR1A	cAMP-dependent protein kinase type I-alpha regulatory subunit	No_Responder_MTXH_Naive_TH9619H;No_Responder_TH9619H_Naive_TH9619H;No_Responder_MTXH_Naive_MTXH;No_Responder_TH9619H_Naive_MTXH
-2.84444	3.21433	-4.37864	4.37864	anatomical structure arrangement;anatomical structure development;biological regulation;catabolic process;cell communication;cellular catabolic process;cellular macromolecule catabolic process;cellular macromolecule metabolic process;cellular metabolic process;cellular process;cellular protein metabolic process;cellular response to biotic stimulus;cellular response to chemical stimulus;cellular r…	adenyl nucleotide binding;adenyl ribonucleotide binding;ATP binding;ATPase activity;binding;cadherin binding;calcium ion binding;catalytic activity;cation binding;cell adhesion molecule binding;chaperone binding;enzyme binding;heat shock protein binding;hydrolase activity;hydrolase activity, acting on acid anhydrides;hydrolase activity, acting on acid anhydrides, in phosphorus-containing anhydrid…	adherens junction;anchoring junction;cell junction;cell part;cell surface;cell-substrate adherens junction;cell-substrate junction;cytoplasm;cytoplasmic membrane-bounded vesicle;cytoplasmic part;cytoplasmic vesicle;cytosol;endoplasmic reticulum;endoplasmic reticulum chaperone complex;endoplasmic reticulum lumen;endoplasmic reticulum membrane;endoplasmic reticulum part;endoplasmic reticulum-Golgi …	anatomical structure development;biological regulation;catabolic process;cell communication;cellular metabolic process;cellular process;developmental process;establishment of localization;macromolecule metabolic process;metabolic process;primary metabolic process;protein folding;protein metabolic process;protein transport;proteolysis;proteolysis involved in cellular protein catabolic process;regu…	cell part;cell surface;cytoplasm;cytoplasmic membrane-bounded vesicle;cytosol;endoplasmic reticulum;extracellular organelle;intracellular membrane-bounded organelle;intracellular organelle;macromolecular complex;membrane;midbody;mitochondrion;nucleus;organelle;plasma membrane;protein complex;vesicle	Prion diseases;Protein export;Protein processing in endoplasmic reticulum	HSP70	ACEVEDO_LIVER_CANCER_DN;ACEVEDO_NORMAL_TISSUE_ADJACENT_TO_LIVER_TUMOR_DN;ADDYA_ERYTHROID_DIFFERENTIATION_BY_HEMIN;BAELDE_DIABETIC_NEPHROPATHY_DN;BENPORATH_NANOG_TARGETS;BERENJENO_ROCK_SIGNALING_NOT_VIA_RHOA_DN;BHATI_G2M_ARREST_BY_2METHOXYESTRADIOL_UP;BIOCARTA_PRION_PATHWAY;BIOCARTA_STATHMIN_PATHWAY;BLALOCK_ALZHEIMERS_DISEASE_DN;BLALOCK_ALZHEIMERS_DISEASE_INCIPIENT_DN;BLANCO_MELO_HUMAN_PARAINFLUEN…	3D-structure;Acetylation;ATP-binding;Chaperone;Cytoplasm;Directproteinsequencing;Endoplasmicreticulum;Host-virusinteraction;Hydrolase;Isopeptidebond;Methylation;Nitration;Nucleotide-binding;Phosphoprotein;Referenceproteome;Signal;Ublconjugation	CEN complex;DGCR8 multiprotein complex;H2AX complex I;H2AX complex II;H2AX complex, isolated from cells without IR exposure;HCF-1 complex;HRD1 complex;SNW1 complex		5.16552	0.180395	P11021	BIP_HUMAN	HSPA5	Endoplasmic reticulum chaperone BiP	No_Responder_TH9619H_Naive_MTXH;No_Responder_MTXH_Naive_MTXH;No_Responder_TH9619H_Naive_TH9619H;No_Responder_MTXH_Naive_TH9619H
-8.46681	5.25345	-9.64926	9.64926	anatomical structure development;anatomical structure morphogenesis;biological regulation;cell surface receptor linked signaling pathway;cellular component organization;cellular component organization or biogenesis;cellular membrane organization;cellular process;cellular response to stimulus;developmental process;endocytosis;establishment of localization;establishment of localization in cell;game…	binding;carbohydrate binding;carboxylic acid binding;catalytic activity;enzyme binding;G-protein alpha-subunit binding;growth factor binding;identical protein binding;insulin-like growth factor binding;insulin-like growth factor II binding;insulin-like growth factor-activated receptor activity;isoprenoid binding;kinase activity;lipid binding;mannose binding;molecular transducer activity;monocarbo…	adherens junction;anchoring junction;cell junction;cell part;cell surface;cell-substrate adherens junction;cell-substrate junction;clathrin coat;clathrin coated vesicle membrane;clathrin-coated endocytic vesicle membrane;clathrin-coated vesicle;coated vesicle;coated vesicle membrane;cytoplasmic membrane-bounded vesicle;cytoplasmic part;cytoplasmic vesicle;cytoplasmic vesicle membrane;cytoplasmic …	anatomical structure development;anatomical structure morphogenesis;biological regulation;cellular component organization;cellular membrane organization;cellular process;developmental process;endocytosis;establishment of localization;membrane invagination;membrane organization;multicellular organismal process;post-embryonic development;response to chemical stimulus;response to external stimulus;r…	cell part;cell surface;cytoplasmic membrane-bounded vesicle;endosome;extracellular organelle;Golgi apparatus;intracellular membrane-bounded organelle;intracellular organelle;macromolecular complex;membrane;organelle;plasma membrane;protein complex;vesicle	Lysosome	CIMR;fn2	ACEVEDO_LIVER_CANCER_DN;AMUNDSON_RESPONSE_TO_ARSENITE;BLANCO_MELO_BRONCHIAL_EPITHELIAL_CELLS_INFLUENZA_A_INFECTION_UP;BRIDEAU_IMPRINTED_GENES;CHIARADONNA_NEOPLASTIC_TRANSFORMATION_KRAS_UP;CHYLA_CBFA2T3_TARGETS_DN;COATES_MACROPHAGE_M1_VS_M2_DN;DACOSTA_UV_RESPONSE_VIA_ERCC3_DN;DANG_REGULATED_BY_MYC_DN;DEBIASI_APOPTOSIS_BY_REOVIRUS_INFECTION_DN;GAVIN_FOXP3_TARGETS_CLUSTER_P7;HADDAD_B_LYMPHOCYTE_PROG…	3D-structure;Acetylation;Directproteinsequencing;Disulfidebond;Endosome;Glycoprotein;Golgiapparatus;Lipoprotein;Membrane;Methylation;Palmitate;Phosphoprotein;Receptor;Referenceproteome;Repeat;Signal;Transmembrane;Transmembranehelix;Transport	IGF2R-PLAUR complex;IGF2R-PLAUR-PLAU complex;IGF2R-PLAUR-PLG complex;IGF2R-PLG-PLAU-PLAUR-LTGFbeta1 complex;RAB9-TIP47-MPRI complex		10.7533	0.072	P11717	MPRI_HUMAN	IGF2R	Cation-independent mannose-6-phosphate receptor	No_Responder_TH9619H_Naive_MTXH;No_Responder_MTXH_Naive_MTXH;No_Responder_TH9619H_Naive_TH9619H;No_Responder_MTXH_Naive_TH9619H
-5.18712	2.37153	-5.52864	5.52864	biological adhesion;cell adhesion;cell differentiation;cellular developmental process;cellular process;cellular response to acid;cellular response to amine stimulus;cellular response to amino acid stimulus;cellular response to chemical stimulus;cellular response to endogenous stimulus;cellular response to organic nitrogen;cellular response to organic substance;cellular response to stimulus;develo…	binding;collagen binding;extracellular matrix structural constituent;extracellular matrix structural constituent conferring tensile strength;growth factor binding;platelet-derived growth factor binding;protein binding;structural molecule activity	anchoring collagen;cell part;collagen;collagen type VI;cytoplasmic part;endoplasmic reticulum lumen;endoplasmic reticulum part;extracellular matrix part;extracellular membrane-bounded organelle;extracellular organelle;extracellular region;extracellular region part;extracellular vesicular exosome;intracellular organelle lumen;intracellular organelle part;intracellular part;lysosomal membrane;macro…	biological adhesion;cell adhesion;cell differentiation;cellular process;developmental process;response to chemical stimulus;response to endogenous stimulus;response to stimulus	cell part;extracellular organelle;extracellular region;macromolecular complex;membrane;organelle;plasma membrane;vesicle	ECM-receptor interaction;Focal adhesion;Protein digestion and absorption	Collagen;VWA	ACEVEDO_LIVER_CANCER_DN;BLANCO_MELO_BRONCHIAL_EPITHELIAL_CELLS_INFLUENZA_A_INFECTION_UP;BOQUEST_STEM_CELL_UP;BROWNE_HCMV_INFECTION_18HR_DN;BROWNE_HCMV_INFECTION_30MIN_UP;BROWNE_HCMV_INFECTION_48HR_DN;BRUINS_UVC_RESPONSE_LATE;BURTON_ADIPOGENESIS_4;CHARAFE_BREAST_CANCER_LUMINAL_VS_MESENCHYMAL_DN;CHEN_METABOLIC_SYNDROM_NETWORK;CHICAS_RB1_TARGETS_CONFLUENT;CLASPER_LYMPHATIC_VESSELS_DURING_METASTASIS_…	Celladhesion;Collagen;Congenitalmusculardystrophy;Directproteinsequencing;Diseasevariant;Extracellularmatrix;Glycoprotein;Hydroxylation;Limb-girdlemusculardystrophy;Referenceproteome;Repeat;Secreted;Signal			6.35186	0.124871	P12109	CO6A1_HUMAN	COL6A1	Collagen alpha-1(VI) chain	No_Responder_TH9619H_Naive_MTXH;No_Responder_MTXH_Naive_MTXH;No_Responder_TH9619H_Naive_TH9619H;No_Responder_MTXH_Naive_TH9619H
-4.32232	2.47139	-3.82941	4.32232	biological regulation;blood circulation;blood coagulation;circulatory system process;coagulation;hemostasis;multicellular organismal process;regulation of biological quality;regulation of body fluid levels;response to chemical stimulus;response to external stimulus;response to extracellular stimulus;response to nutrient;response to nutrient levels;response to stimulus;response to vitamin;response…	binding;cation binding;copper ion binding;ion binding;metal ion binding;transition metal ion binding	cell part;coated vesicle;cytoplasmic membrane-bounded vesicle;cytoplasmic membrane-bounded vesicle lumen;cytoplasmic part;cytoplasmic vesicle;cytoplasmic vesicle part;endoplasmic reticulum lumen;endoplasmic reticulum part;endoplasmic reticulum-Golgi intermediate compartment membrane;ER to Golgi transport vesicle;extracellular region;extracellular region part;extracellular space;intracellular memb…	biological regulation;blood circulation;circulatory system process;coagulation;multicellular organismal process;regulation of body fluid levels;response to chemical stimulus;response to external stimulus;response to extracellular stimulus;response to stimulus	cell part;cytoplasmic membrane-bounded vesicle;extracellular region;extracellular space;intracellular membrane-bounded organelle;intracellular organelle;membrane;organelle;plasma membrane;vesicle	Complement and coagulation cascades	Cu-oxidase_3;F5_F8_type_C	ACEVEDO_LIVER_TUMOR_VS_NORMAL_ADJACENT_TISSUE_UP;BIOCARTA_EXTRINSIC_PATHWAY;BIOCARTA_INTRINSIC_PATHWAY;BLANCO_MELO_COVID19_SARS_COV_2_INFECTION_A594_ACE2_EXPRESSING_CELLS_DN;BLANCO_MELO_COVID19_SARS_COV_2_POS_PATIENT_LUNG_TISSUE_UP;BYSTRYKH_HEMATOPOIESIS_STEM_CELL_QTL_CIS;CERVERA_SDHB_TARGETS_2;CHEN_LVAD_SUPPORT_OF_FAILING_HEART_DN;CREIGHTON_ENDOCRINE_THERAPY_RESISTANCE_3;FISCHER_DIRECT_P53_TARGE…	3D-structure;Bloodcoagulation;Calcium;Copper;Diseasevariant;Disulfidebond;Glycoprotein;Hemostasis;Metal-binding;Phosphoprotein;Referenceproteome;Repeat;Secreted;Signal;Sulfation;Thrombophilia;Zymogen			5.29224	0.17282	P12259	FA5_HUMAN	F5	Coagulation factor V	No_Responder_TH9619H_Naive_TH9619H;No_Responder_MTXH_Naive_TH9619H;No_Responder_TH9619H_Naive_MTXH;No_Responder_MTXH_Naive_MTXH
-7.22042	7.22042	-6.84133	4.81997	apoptosis;biological regulation;cell death;cell killing;cellular process;death;immune response;immune system process;killing of cells of other organism;macromolecule metabolic process;metabolic process;multi-organism process;negative regulation of binding;negative regulation of catalytic activity;negative regulation of deoxyribonuclease activity;negative regulation of DNA binding;negative regulat…	binding;catalytic activity;endopeptidase activity;hydrolase activity;identical protein binding;peptidase activity;peptidase activity, acting on L-amino acid peptides;protein binding;protein dimerization activity;protein homodimerization activity;serine hydrolase activity;serine-type endopeptidase activity;serine-type peptidase activity	cell part;cytoplasm;extracellular region part;extracellular space;immunological synapse;intracellular membrane-bounded organelle;intracellular organelle;intracellular part;membrane part;membrane-bounded organelle;nucleus;organelle;plasma membrane part	biological regulation;cell death;cell killing;cellular process;death;immune system process;killing of cells of other organism;macromolecule metabolic process;metabolic process;multi-organism process;primary metabolic process;protein maturation;protein metabolic process;proteolysis;proteolysis involved in cellular protein catabolic process;response to biotic stimulus;response to stimulus	cell part;cytoplasm;extracellular space;intracellular membrane-bounded organelle;intracellular organelle;nucleus;organelle	Neuroactive ligand-receptor interaction	Trypsin	AFFAR_YY1_TARGETS_DN;AKL_HTLV1_INFECTION_DN;BERTUCCI_MEDULLARY_VS_DUCTAL_BREAST_CANCER_UP;BIOCARTA_SET_PATHWAY;BOYLAN_MULTIPLE_MYELOMA_C_D_DN;BRUINS_UVC_RESPONSE_VIA_TP53_GROUP_A;BYSTRYKH_HEMATOPOIESIS_STEM_CELL_QTL_TRANS;CHYLA_CBFA2T3_TARGETS_UP;CURSONS_NATURAL_KILLER_CELLS;DEURIG_T_CELL_PROLYMPHOCYTIC_LEUKEMIA_DN;DODD_NASOPHARYNGEAL_CARCINOMA_DN;FARMER_BREAST_CANCER_CLUSTER_1;FINAK_BREAST_CANCE…	3D-structure;Alternativepromoterusage;Cytolysis;Directproteinsequencing;Disulfidebond;Glycoprotein;Hydrolase;Protease;Referenceproteome;Secreted;Serineprotease;Signal;Zymogen			9.02405	0.0852222	P12544	GRAA_HUMAN	GZMA	Granzyme A	No_Responder_MTXH_Naive_TH9619H;No_Responder_TH9619H_Naive_TH9619H;No_Responder_MTXH_Naive_MTXH;No_Responder_TH9619H_Naive_MTXH
-8.65644	3.44341	-3.82474	8.65644	biological regulation;cell differentiation;cellular component organization;cellular component organization at cellular level;cellular component organization or biogenesis;cellular component organization or biogenesis at cellular level;cellular developmental process;cellular process;cellular response to stimulus;cellular response to stress;cytoskeleton organization;developmental process;epithelial…	structural molecule activity	cell part;cytoplasmic part;cytoskeletal part;cytoskeleton;cytosol;extracellular membrane-bounded organelle;extracellular organelle;extracellular region part;extracellular vesicular exosome;intermediate filament;intermediate filament cytoskeleton;intracellular membrane-bounded organelle;intracellular non-membrane-bounded organelle;intracellular organelle;intracellular organelle part;intracellular …	biological regulation;cell differentiation;cellular component organization;cellular process;cytoskeleton organization;developmental process;organelle organization;regulation of translation;response to stimulus;response to stress	cell part;cytoskeleton;cytosol;extracellular organelle;intracellular membrane-bounded organelle;intracellular non-membrane-bounded organelle;intracellular organelle;macromolecular complex;nucleus;organelle;protein complex;vesicle		Filament	AZARE_NEOPLASTIC_TRANSFORMATION_BY_STAT3_DN;BHAT_ESR1_TARGETS_VIA_AKT1_UP;BONOME_OVARIAN_CANCER_SURVIVAL_SUBOPTIMAL_DEBULKING;BOSCO_EPITHELIAL_DIFFERENTIATION_MODULE;BRUINS_UVC_RESPONSE_LATE;BURTON_ADIPOGENESIS_2;CAMPS_COLON_CANCER_COPY_NUMBER_UP;CROMER_TUMORIGENESIS_DN;DELYS_THYROID_CANCER_UP;DODD_NASOPHARYNGEAL_CARCINOMA_UP;DURCHDEWALD_SKIN_CARCINOGENESIS_DN;DUTERTRE_ESTRADIOL_RESPONSE_24HR_UP;…	Alternativesplicing;Coiledcoil;Directproteinsequencing;Diseasevariant;Glycoprotein;Intermediatefilament;Keratin;Methylation;Phosphoprotein;Referenceproteome			8.32937	0.0919273	P13646	K1C13_HUMAN	KRT13	Keratin, type I cytoskeletal 13	Naive_MTXH_Naive_TH9619H;No_Responder_TH9619H_Naive_TH9619H;No_Responder_MTXH_Naive_TH9619H;No_Responder_MTXH_Naive_MTXH;No_Responder_MTXH_No_Responder_TH9619H
-9.19374	3.1725	-6.13329	9.19374	anatomical structure development;biological regulation;cellular component assembly;cellular component assembly at cellular level;cellular component organization;cellular component organization at cellular level;cellular component organization or biogenesis;cellular component organization or biogenesis at cellular level;cellular macromolecular complex assembly;cellular macromolecular complex subun…	binding;protein binding;scaffold protein binding;structural constituent of cytoskeleton;structural constituent of epidermis;structural molecule activity	cell part;cytoplasm;cytoplasmic part;cytoskeletal part;cytosol;extracellular membrane-bounded organelle;extracellular organelle;extracellular region part;extracellular vesicular exosome;intermediate filament;intracellular membrane-bounded organelle;intracellular organelle;intracellular organelle part;intracellular part;keratin filament;macromolecular complex;membrane;membrane-bounded organelle;me…	anatomical structure development;biological regulation;cellular component assembly;cellular component organization;cellular macromolecular complex assembly;cellular process;cytoskeleton organization;developmental process;macromolecular complex assembly;organelle organization;protein complex assembly;protein polymerization;response to abiotic stimulus;response to external stimulus;response to stim…	cell part;cytoplasm;cytosol;extracellular organelle;intracellular membrane-bounded organelle;intracellular organelle;macromolecular complex;membrane;nucleus;organelle;protein complex;vesicle		Filament;Keratin_2_head	BROWNE_HCMV_INFECTION_48HR_DN;CHANDRAN_METASTASIS_DN;CHARAFE_BREAST_CANCER_BASAL_VS_MESENCHYMAL_UP;CHARAFE_BREAST_CANCER_LUMINAL_VS_BASAL_DN;DOANE_BREAST_CANCER_ESR1_DN;GOZGIT_ESR1_TARGETS_UP;GRAESSMANN_APOPTOSIS_BY_DOXORUBICIN_UP;GRAESSMANN_APOPTOSIS_BY_SERUM_DEPRIVATION_UP;GRAESSMANN_RESPONSE_TO_MC_AND_DOXORUBICIN_UP;HOLLERN_SQUAMOUS_BREAST_TUMOR;INAMURA_LUNG_CANCER_SCC_UP;JAEGER_METASTASIS_DN;…	3D-structure;Coiledcoil;Cytoplasm;Diseasevariant;Epidermolysisbullosa;Intermediatefilament;Keratin;Phosphoprotein;Referenceproteome			8.97847	0.0861622	P13647	K2C5_HUMAN	KRT5	Keratin, type II cytoskeletal 5	No_Responder_TH9619H_Naive_TH9619H;No_Responder_MTXH_Naive_TH9619H;No_Responder_MTXH_Naive_MTXH;No_Responder_MTXH_No_Responder_TH9619H
-4.68219	5.52044	-5.52044	4.42628	cellular macromolecule metabolic process;cellular metabolic process;cellular process;cellular protein metabolic process;cellular response to stimulus;cellular response to stress;chaperone-mediated protein folding;establishment of localization;establishment of localization in cell;establishment of protein localization;macromolecule metabolic process;metabolic process;primary metabolic process;prot…	binding;catalytic activity;disulfide oxidoreductase activity;intramolecular oxidoreductase activity;intramolecular oxidoreductase activity, interconverting keto- and enol-groups;intramolecular oxidoreductase activity, transposing S-S bonds;isomerase activity;nucleic acid binding;oxidoreductase activity;oxidoreductase activity, acting on a sulfur group of donors;protein disulfide isomerase activit…	cell part;cell surface;cytoplasmic membrane-bounded vesicle;cytoplasmic part;cytoplasmic vesicle;endoplasmic reticulum;endoplasmic reticulum lumen;endoplasmic reticulum part;extracellular region part;extracellular space;intracellular membrane-bounded organelle;intracellular organelle;intracellular organelle lumen;intracellular organelle part;intracellular part;melanosome;membrane-bounded organell…	cellular metabolic process;cellular process;establishment of localization;macromolecule metabolic process;metabolic process;primary metabolic process;protein folding;protein metabolic process;protein transport;response to stimulus;response to stress;secretion;transport	cell part;cell surface;cytoplasmic membrane-bounded vesicle;endoplasmic reticulum;extracellular space;intracellular membrane-bounded organelle;intracellular organelle;organelle;vesicle	Protein processing in endoplasmic reticulum;Vibrio cholerae infection	Thioredoxin;Thioredoxin_6	BLALOCK_ALZHEIMERS_DISEASE_UP;BROWNE_HCMV_INFECTION_14HR_UP;BROWNE_HCMV_INFECTION_18HR_UP;BROWNE_HCMV_INFECTION_24HR_UP;CAIRO_HEPATOBLASTOMA_CLASSES_UP;CUI_GLUCOSE_DEPRIVATION;DEBIASI_APOPTOSIS_BY_REOVIRUS_INFECTION_DN;FULCHER_INFLAMMATORY_RESPONSE_LECTIN_VS_LPS_DN;HAHTOLA_MYCOSIS_FUNGOIDES_SKIN_UP;HELLER_HDAC_TARGETS_DN;KEGG_VIBRIO_CHOLERAE_INFECTION;KOYAMA_SEMA3B_TARGETS_DN;LANDIS_ERBB2_BREAST_…	3D-structure;Acetylation;Directproteinsequencing;Disulfidebond;Endoplasmicreticulum;Isomerase;Redox-activecenter;Referenceproteome;Repeat;Signal			7.15775	0.109037	P13667	PDIA4_HUMAN	PDIA4	Protein disulfide-isomerase A4	No_Responder_MTXH_Naive_MTXH;No_Responder_TH9619H_Naive_MTXH;No_Responder_MTXH_Naive_TH9619H;No_Responder_TH9619H_Naive_TH9619H
-4.94323	4.93941	-4.88913	4.94323	adaptive immune response;adaptive immune response based on somatic recombination of immune receptors built from immunoglobulin superfamily domains;apoptosis;biological regulation;cell death;cell killing;cell recognition;cell-cell recognition;cellular component assembly;cellular component organization;cellular component organization or biogenesis;cellular defense response;cellular process;death;de…	binding;calcium ion binding;cation binding;channel activity;identical protein binding;ion binding;metal ion binding;passive transmembrane transporter activity;protein binding;transmembrane transporter activity;transporter activity;wide pore channel activity	cell part;cytolytic granule;cytoplasmic part;cytosol;endosomal part;endosome lumen;extracellular region;immunological synapse;intracellular membrane-bounded organelle;intracellular organelle;intracellular organelle lumen;intracellular organelle part;intracellular part;lysosome;lytic vacuole;membrane;membrane part;membrane-bounded organelle;membrane-enclosed lumen;organelle;organelle lumen;organel…	biological regulation;cell death;cell killing;cell recognition;cellular component assembly;cellular component organization;cellular process;death;establishment of localization;immune system process;killing of cells of other organism;macromolecular complex assembly;multi-organism process;protein complex assembly;protein transport;response to biotic stimulus;response to stimulus;response to stress;…	cell part;cytosol;extracellular region;intracellular membrane-bounded organelle;intracellular organelle;lysosome;membrane;organelle;plasma membrane;vacuole	Allograft rejection;Autoimmune thyroid disease;Graft-versus-host disease;Natural killer cell mediated cytotoxicity;Type I diabetes mellitus;Viral myocarditis	C2;MACPF	BIOCARTA_CASPASE_PATHWAY;BIOCARTA_CTL_PATHWAY;BIOCARTA_D4GDI_PATHWAY;BIOCARTA_SET_PATHWAY;BOSCO_TH1_CYTOTOXIC_MODULE;CASORELLI_ACUTE_PROMYELOCYTIC_LEUKEMIA_UP;CHEOK_RESPONSE_TO_MERCAPTOPURINE_DN;CURSONS_NATURAL_KILLER_CELLS;DEURIG_T_CELL_PROLYMPHOCYTIC_LEUKEMIA_DN;DODD_NASOPHARYNGEAL_CARCINOMA_DN;FIGUEROA_AML_METHYLATION_CLUSTER_1_DN;GAVIN_FOXP3_TARGETS_CLUSTER_P7;GOLDRATH_ANTIGEN_RESPONSE;GRABAR…	Calcium;Cellmembrane;Cytolysis;Diseasevariant;Disulfidebond;EGF-likedomain;Endosome;Familialhemophagocyticlymphohistiocytosis;Glycoprotein;Lysosome;Membrane;Metal-binding;Referenceproteome;Secreted;Signal;Transmembrane;Transmembranebetastrand			7.6117	0.0963721	P14222	PERF_HUMAN	PRF1	Perforin-1	No_Responder_MTXH_Naive_MTXH;No_Responder_TH9619H_Naive_MTXH;No_Responder_MTXH_Naive_TH9619H;No_Responder_TH9619H_Naive_TH9619H
-3.54155	3.01364	-3.25845	3.54155	actin cytoskeleton organization;actin filament organization;actin filament-based process;actin rod assembly;biological regulation;catabolic process;cellular catabolic process;cellular component assembly;cellular component assembly at cellular level;cellular component organization;cellular component organization at cellular level;cellular component organization or biogenesis;cellular component org…	adenyl nucleotide binding;adenyl ribonucleotide binding;ATP binding;ATPase activity;binding;calcium ion binding;catalytic activity;cation binding;enzyme binding;hydrolase activity;hydrolase activity, acting on acid anhydrides;hydrolase activity, acting on acid anhydrides, in phosphorus-containing anhydrides;ion binding;lipoprotein particle receptor binding;low-density lipoprotein particle recepto…	adherens junction;anchoring junction;cell junction;cell part;cell-substrate adherens junction;cell-substrate junction;cytoplasmic membrane-bounded vesicle;cytoplasmic membrane-bounded vesicle lumen;cytoplasmic part;cytoplasmic vesicle;cytoplasmic vesicle part;cytosol;endocytic vesicle lumen;endoplasmic reticulum;endoplasmic reticulum chaperone complex;endoplasmic reticulum lumen;endoplasmic retic…	biological regulation;catabolic process;cellular component assembly;cellular component organization;cellular metabolic process;cellular process;cytoskeleton organization;establishment of localization;macromolecule metabolic process;metabolic process;organelle organization;primary metabolic process;protein folding;protein metabolic process;protein transport;proteolysis;proteolysis involved in cell…	cell part;cytoplasmic membrane-bounded vesicle;cytosol;endoplasmic reticulum;extracellular organelle;extracellular region;intracellular membrane-bounded organelle;intracellular organelle;macromolecular complex;membrane;midbody;nucleus;organelle;protein complex;vesicle	NOD-like receptor signaling pathway;Pathways in cancer;Plant-pathogen interaction;Prostate cancer;Protein processing in endoplasmic reticulum	HATPase_c;HSP90	BAELDE_DIABETIC_NEPHROPATHY_DN;BASSO_CD40_SIGNALING_UP;BENPORATH_MYC_MAX_TARGETS;BENPORATH_SOX2_TARGETS;BLUM_RESPONSE_TO_SALIRASIB_UP;CHAUHAN_RESPONSE_TO_METHOXYESTRADIOL_DN;CHIARADONNA_NEOPLASTIC_TRANSFORMATION_CDC25_UP;DANG_BOUND_BY_MYC;DE_YY1_TARGETS_DN;DODD_NASOPHARYNGEAL_CARCINOMA_DN;EPPERT_HSC_R;FOURNIER_ACINAR_DEVELOPMENT_LATE_2;GARY_CD5_TARGETS_DN;HAMAI_APOPTOSIS_VIA_TRAIL_UP;HELLER_HDAC_…	3D-structure;Acetylation;ATP-binding;Calcium;Chaperone;Directproteinsequencing;Disulfidebond;Endoplasmicreticulum;Glycoprotein;Hydroxylation;Nucleotide-binding;Phosphoprotein;Referenceproteome;Sarcoplasmicreticulum;Signal	Grp94-Os-9 chaperone-lectin complex;HRD1 complex		5.11156	0.183258	P14625	ENPL_HUMAN	HSP90B1	Endoplasmin	No_Responder_TH9619H_Naive_TH9619H;No_Responder_MTXH_Naive_TH9619H;No_Responder_TH9619H_Naive_MTXH;No_Responder_MTXH_Naive_MTXH
6.25977	2.64481	4.00977	-6.25977	biological regulation;biosynthetic process;cell motility;cellular biosynthetic process;cellular component movement;cellular component organization;cellular component organization at cellular level;cellular component organization or biogenesis;cellular component organization or biogenesis at cellular level;cellular macromolecule biosynthetic process;cellular macromolecule metabolic process;cellula…	binding;core promoter proximal region DNA binding;core promoter proximal region sequence-specific DNA binding;DNA binding;identical protein binding;ligand-dependent nuclear receptor transcription coactivator activity;nucleic acid binding;nucleic acid binding transcription factor activity;protein binding;protein binding transcription factor activity;regulatory region DNA binding;regulatory region …	cell part;chromatin;chromosomal part;cytoplasm;intracellular membrane-bounded organelle;intracellular organelle;intracellular organelle part;intracellular part;membrane-bounded organelle;nuclear part;nucleoplasm;nucleus;organelle;organelle part	biological regulation;biosynthetic process;cell motility;cellular component movement;cellular component organization;cellular metabolic process;cellular nitrogen compound metabolic process;cellular process;immune system process;locomotion;macromolecule metabolic process;metabolic process;nitrogen compound metabolic process;nucleobase-containing compound metabolic process;nucleus organization;orga…	cell part;cytoplasm;intracellular membrane-bounded organelle;intracellular organelle;nucleoplasm;nucleus;organelle	Dorso-ventral axis formation;MAPK signaling pathway - fly	Ets;Ets1_N_flank;SAM_PNT	ACEVEDO_LIVER_CANCER_UP;BIOCARTA_ETS_PATHWAY;BIOCARTA_KERATINOCYTE_PATHWAY;BLANCO_MELO_BETA_INTERFERON_TREATED_BRONCHIAL_EPITHELIAL_CELLS_UP;BLANCO_MELO_RESPIRATORY_SYNCYTIAL_VIRUS_INFECTION_A594_CELLS_UP;BOYLAN_MULTIPLE_MYELOMA_C_UP;BROWNE_HCMV_INFECTION_1HR_DN;BRUINS_UVC_RESPONSE_VIA_TP53_GROUP_B;CARRILLOREIXACH_MRS3_VS_LOWER_RISK_HEPATOBLASTOMA_DN;CHARAFE_BREAST_CANCER_LUMINAL_VS_BASAL_DN;CHAR…	3D-structure;Acetylation;Alternativesplicing;Cytoplasm;DNA-binding;Immunity;Isopeptidebond;Nucleus;Phosphoprotein;Proto-oncogene;Referenceproteome;Transcription;Transcriptionregulation;Ublconjugation	ETS1-PRX1 complex;ETS2-ETS1 complex		5.77097	0.146283	P14921	ETS1_HUMAN	ETS1	Protein C-ets-1	No_Responder_TH9619H_No_Responder_MTXH;Naive_MTXH_No_Responder_MTXH;Naive_TH9619H_No_Responder_MTXH
-4.36191	1.65793	-4.40464	4.40464	bradykinin catabolic process;catabolic process;cellular catabolic process;cellular metabolic process;cellular process;macromolecule catabolic process;macromolecule metabolic process;metabolic process;peptide catabolic process;peptide metabolic process;primary metabolic process;protein catabolic process;protein maturation;protein metabolic process;protein processing;response to chemical stimulus;r…	binding;carboxypeptidase activity;catalytic activity;cation binding;exopeptidase activity;hydrolase activity;ion binding;metal ion binding;metallocarboxypeptidase activity;metalloexopeptidase activity;metallopeptidase activity;peptidase activity;peptidase activity, acting on L-amino acid peptides;transition metal ion binding;zinc ion binding	extracellular region;extracellular region part;extracellular space	catabolic process;cellular metabolic process;cellular process;macromolecule metabolic process;metabolic process;peptide metabolic process;primary metabolic process;protein catabolic process;protein maturation;protein metabolic process;response to chemical stimulus;response to endogenous stimulus;response to stimulus	extracellular region;extracellular space		CarboxypepD_reg;Peptidase_M14	ACEVEDO_METHYLATED_IN_LIVER_CANCER_DN;ALFANO_MYC_TARGETS;BOYLAN_MULTIPLE_MYELOMA_D_UP;COULOUARN_TEMPORAL_TGFB1_SIGNATURE_DN;FOSTER_KDM1A_TARGETS_UP;HOSHIDA_LIVER_CANCER_SURVIVAL_DN;KAMMINGA_SENESCENCE;MIKKELSEN_MEF_HCP_WITH_H3K27ME3;ONKEN_UVEAL_MELANOMA_DN;PASQUALUCCI_LYMPHOMA_BY_GC_STAGE_DN;RAMASWAMY_METASTASIS_DN;REACTOME_COMPLEMENT_CASCADE;REACTOME_INNATE_IMMUNE_SYSTEM;SANSOM_APC_TARGETS_UP;SE…	3D-structure;Carboxypeptidase;Directproteinsequencing;Diseasevariant;Disulfidebond;Glycoprotein;Hydrolase;Metal-binding;Metalloprotease;Protease;Referenceproteome;Secreted;Signal;Zinc	Carboxypeptidase N		5.15988	0.180529	P15169	CBPN_HUMAN	CPN1	Carboxypeptidase N catalytic chain	No_Responder_TH9619H_Naive_MTXH;No_Responder_MTXH_Naive_MTXH;No_Responder_TH9619H_Naive_TH9619H;No_Responder_MTXH_Naive_TH9619H
-1.8967	3.96341	-3.98093	3.98093	actin cytoskeleton organization;actin filament bundle assembly;actin filament organization;actin filament-based process;anatomical structure development;astral microtubule organization;biological adhesion;biological regulation;carbohydrate transport;cell adhesion;cell development;cell projection assembly;cell projection organization;cell-cell adhesion;cellular component assembly;cellular componen…	actin binding;actin filament binding;ATPase binding;binding;cadherin binding;cell adhesion molecule binding;cytoskeletal protein binding;enzyme binding;identical protein binding;kinase binding;microtubule binding;nucleic acid binding;protein binding;protein domain specific binding;protein kinase A binding;protein kinase A catalytic subunit binding;protein kinase A regulatory subunit binding;prote…	actin cytoskeleton;actin filament;adherens junction;anchoring junction;apical part of cell;apical plasma membrane;basolateral plasma membrane;brush border;cell cortex part;cell junction;cell part;cell periphery;cell projection;cell projection membrane;cell projection part;cell-substrate adherens junction;cell-substrate junction;cortical cytoskeleton;cytoplasm;cytoplasmic part;cytoskeletal part;cy…	anatomical structure development;biological adhesion;biological regulation;carbohydrate transport;cell adhesion;cell development;cellular component assembly;cellular component organization;cellular localization;cellular membrane organization;cellular metabolic process;cellular process;cytoskeleton organization;developmental process;endocytosis;establishment of localization;establishment or mainte…	apical part of cell;brush border;cell part;cell projection;cytoplasm;cytoskeleton;cytosol;endosome;extracellular organelle;extracellular space;filopodium;intracellular membrane-bounded organelle;intracellular non-membrane-bounded organelle;intracellular organelle;macromolecular complex;membrane;microvillus;organelle;plasma membrane;protein complex;vesicle	Gastric acid secretion;Leukocyte transendothelial migration;Pathogenic Escherichia coli infection;Regulation of actin cytoskeleton	ERM_C;ERM_helical;FERM_C;FERM_M;FERM_N	ABBUD_LIF_SIGNALING_2_UP;ACEVEDO_LIVER_CANCER_DN;ACEVEDO_LIVER_TUMOR_VS_NORMAL_ADJACENT_TISSUE_DN;AMIT_EGF_RESPONSE_240_HELA;AMIT_SERUM_RESPONSE_120_MCF10A;AMIT_SERUM_RESPONSE_240_MCF10A;BERENJENO_TRANSFORMED_BY_RHOA_UP;BIOCARTA_CFTR_PATHWAY;BIOCARTA_MCALPAIN_PATHWAY;BIOCARTA_UCALPAIN_PATHWAY;BOYAULT_LIVER_CANCER_SUBCLASS_G5_DN;BROWNE_HCMV_INFECTION_48HR_UP;CHEMNITZ_RESPONSE_TO_PROSTAGLANDIN_E2_D…	3D-structure;Acetylation;Cellmembrane;Cellprojection;Cellshape;Coiledcoil;Cytoplasm;Cytoskeleton;Directproteinsequencing;Membrane;Phosphoprotein;Referenceproteome;S-nitrosylation	C-CFTR-NHERF-ezrin complex;CLIC5A-EZR-PODXL complex;NHERF1-NPT2A-EZR complex;PDZK1-NHERF1-EZR complex;SCHIP1-EZR-NHERF2 complex		5.08585	0.184026	P15311	EZRI_HUMAN	EZR	Ezrin	No_Responder_MTXH_Naive_MTXH;No_Responder_TH9619H_Naive_MTXH;No_Responder_MTXH_Naive_TH9619H;No_Responder_TH9619H_Naive_TH9619H
7.37519	2.09519	6.59997	-7.37519	activation of immune response;adipose tissue development;alpha-beta T cell activation;alpha-beta T cell differentiation;alveolar secondary septum development;anatomical structure development;anatomical structure homeostasis;anatomical structure morphogenesis;antigen receptor-mediated signaling pathway;B cell activation;B cell differentiation;B cell proliferation;biological regulation;biomineral t…	binding;chromatin binding;core promoter proximal region DNA binding;core promoter proximal region sequence-specific DNA binding;DNA binding;nucleic acid binding;nucleic acid binding transcription factor activity;regulatory region DNA binding;regulatory region nucleic acid binding;RNA polymerase II core promoter proximal region sequence-specific DNA binding;RNA polymerase II regulatory region DNA …	cell part;chromatin;chromosomal part;intracellular membrane-bounded organelle;intracellular organelle;intracellular organelle part;intracellular part;membrane-bounded organelle;nuclear part;nucleoplasm;nucleus;organelle;organelle part	anatomical structure development;anatomical structure morphogenesis;biological regulation;biosynthetic process;cell activation;cell death;cell development;cell differentiation;cell morphogenesis;cell proliferation;cellular component morphogenesis;cellular component organization;cellular process;death;developmental process;establishment of localization;growth;homeostatic process;immune system proc…	cell part;intracellular membrane-bounded organelle;intracellular organelle;nucleoplasm;nucleus;organelle	Osteoclast differentiation	bZIP_1	AMIT_DELAYED_EARLY_GENES;AMIT_EGF_RESPONSE_60_HELA;BAELDE_DIABETIC_NEPHROPATHY_DN;BALDWIN_PRKCI_TARGETS_UP;BIOCARTA_RANKL_PATHWAY;BLANCO_MELO_INFLUENZA_A_INFECTION_A594_CELLS_DN;BOYLAN_MULTIPLE_MYELOMA_C_D_DN;BURTON_ADIPOGENESIS_1;BUYTAERT_PHOTODYNAMIC_THERAPY_STRESS_UP;CHARAFE_BREAST_CANCER_LUMINAL_VS_MESENCHYMAL_DN;CHEN_HOXA5_TARGETS_9HR_UP;CHEN_LVAD_SUPPORT_OF_FAILING_HEART_UP;COULOUARN_TEMPOR…	Acetylation;Alternativesplicing;DNA-binding;Isopeptidebond;Nucleus;Phosphoprotein;Referenceproteome;Transcription;Transcriptionregulation;Ublconjugation			7.63284	0.0974286	P15408	FOSL2_HUMAN	FOSL2	Fos-related antigen 2	No_Responder_TH9619H_No_Responder_MTXH;Naive_MTXH_No_Responder_MTXH;Naive_TH9619H_No_Responder_MTXH;Naive_TH9619H_No_Responder_TH9619H
-6.86355	6.86355	-4.66662	-2.86448	biological regulation;cell activation;cell chemotaxis;cell differentiation;cell migration;cell motility;cell surface receptor linked signaling pathway;cellular component movement;cellular component organization;cellular component organization or biogenesis;cellular developmental process;cellular metabolic process;cellular process;cellular response to chemical stimulus;cellular response to growth …	binding;cation binding;enzyme regulator activity;GTPase regulator activity;guanyl-nucleotide exchange factor activity;ion binding;metal ion binding;nucleoside-triphosphatase regulator activity;phosphoprotein binding;phosphotyrosine binding;protein binding;protein phosphorylated amino acid binding	cell junction;cell part;cell-cell junction;cytoplasm;cytoplasmic part;cytosol;intracellular part;membrane;plasma membrane	biological regulation;cell activation;cell differentiation;cell motility;cellular component movement;cellular component organization;cellular metabolic process;cellular process;developmental process;immune system process;locomotion;metabolic process;response to chemical stimulus;response to external stimulus;response to stimulus;signal transduction	cell part;cytoplasm;cytosol;membrane;plasma membrane	B cell receptor signaling pathway;Chemokine signaling pathway;Fc epsilon RI signaling pathway;Fc gamma R-mediated phagocytosis;Focal adhesion;Leukocyte transendothelial migration;Natural killer cell mediated cytotoxicity;Regulation of actin cytoskeleton;T cell receptor signaling pathway	C1_1;CAMSAP_CH;PH;RhoGEF;SH2;SH3_1	AFFAR_YY1_TARGETS_DN;BIOCARTA_BCR_PATHWAY;BIOCARTA_FCER1_PATHWAY;BIOCARTA_NKCELLS_PATHWAY;BIOCARTA_PLC_PATHWAY;BIOCARTA_RAC1_PATHWAY;BIOCARTA_TCR_PATHWAY;BONOME_OVARIAN_CANCER_SURVIVAL_SUBOPTIMAL_DEBULKING;BROWNE_HCMV_INFECTION_30MIN_DN;BYSTRYKH_HEMATOPOIESIS_STEM_CELL_QTL_TRANS;CHEN_METABOLIC_SYNDROM_NETWORK;DING_LUNG_CANCER_BY_MUTATION_RATE;FLECHNER_PBL_KIDNEY_TRANSPLANT_OK_VS_DONOR_UP;HOLLMANN…	3D-structure;Alternativesplicing;Guanine-nucleotidereleasingfactor;Metal-binding;Phosphoprotein;Proto-oncogene;Referenceproteome;Repeat;SH2domain;SH3domain;Zinc;Zinc-finger	CD19-VAV1-PIK3R1 complex;LAT-PLC-gamma-1-p85-GRB2-CBL-VAV-SLP-76 signaling complex, C305 activated;SLP-76-PLC-gamma-1-VAV complex, alpha-TCR stimulated		6.37682	0.124503	P15498	VAV_HUMAN	VAV1	Proto-oncogene vav	No_Responder_TH9619H_Naive_TH9619H;No_Responder_TH9619H_Naive_MTXH;No_Responder_TH9619H_No_Responder_MTXH
-6.08797	5.375	-4.2344	6.08797	amine metabolic process;aminoglycan catabolic process;aminoglycan metabolic process;carbohydrate catabolic process;carbohydrate metabolic process;catabolic process;cellular catabolic process;cellular metabolic process;cellular process;glycosaminoglycan catabolic process;glycosaminoglycan metabolic process;keratan sulfate catabolic process;keratan sulfate metabolic process;macromolecule catabolic …	anion binding;binding;carbohydrate binding;catalytic activity;cation binding;glycosaminoglycan binding;hydrolase activity;hydrolase activity, acting on ester bonds;ion binding;metal ion binding;N-acetylglucosamine-6-sulfatase activity;pattern binding;polysaccharide binding;sulfate binding;sulfuric ester hydrolase activity	azurophil granule lumen;cell part;cytoplasmic membrane-bounded vesicle lumen;cytoplasmic part;cytoplasmic vesicle part;extracellular membrane-bounded organelle;extracellular organelle;extracellular region;extracellular region part;extracellular vesicular exosome;intracellular organelle lumen;intracellular organelle part;intracellular part;lysosomal lumen;membrane-bounded organelle;membrane-bounde…	amine metabolic process;carbohydrate metabolic process;catabolic process;cellular metabolic process;cellular process;macromolecule metabolic process;metabolic process;nitrogen compound metabolic process;polysaccharide metabolic process;primary metabolic process;sulfur compound metabolic process	cell part;extracellular organelle;extracellular region;organelle;vesicle	Glycosaminoglycan degradation;Lysosome	Sulfatase	AGUIRRE_PANCREATIC_CANCER_COPY_NUMBER_DN;AMIT_EGF_RESPONSE_40_MCF10A;APPEL_IMATINIB_RESPONSE;BENPORATH_MYC_MAX_TARGETS;BERENJENO_TRANSFORMED_BY_RHOA_DN;BROWN_MYELOID_CELL_DEVELOPMENT_UP;BROWNE_HCMV_INFECTION_6HR_UP;BROWNE_HCMV_INFECTION_8HR_UP;CHEN_METABOLIC_SYNDROM_NETWORK;CREIGHTON_ENDOCRINE_THERAPY_RESISTANCE_3;CROMER_METASTASIS_UP;DACOSTA_UV_RESPONSE_VIA_ERCC3_COMMON_UP;DANG_BOUND_BY_MYC;DEBI…	Alternativesplicing;Calcium;Directproteinsequencing;Diseasevariant;Glycoprotein;Hydrolase;Lysosome;Metal-binding;Mucopolysaccharidosis;Phosphoprotein;Referenceproteome;Signal			7.74884	0.0986316	P15586	GNS_HUMAN	GNS	N-acetylglucosamine-6-sulfatase	No_Responder_TH9619H_Naive_TH9619H;No_Responder_MTXH_Naive_TH9619H;No_Responder_TH9619H_Naive_MTXH;No_Responder_MTXH_Naive_MTXH
-6.61194	1.83423	-3.94521	6.61194	aging;base-excision repair;biological regulation;cell aging;cellular component disassembly;cellular component disassembly at cellular level;cellular component organization;cellular component organization at cellular level;cellular component organization or biogenesis;cellular component organization or biogenesis at cellular level;cellular macromolecular complex disassembly;cellular macromolecular…	5'-deoxyribose-5-phosphate lyase activity;AT DNA binding;binding;binding, bridging;carbon-oxygen lyase activity;catalytic activity;chromatin binding;core promoter proximal region DNA binding;core promoter proximal region sequence-specific DNA binding;DNA bending activity;DNA binding;DNA-(apurinic or apyrimidinic site) lyase activity;enzyme binding;hormone receptor binding;ligand-dependent nuclear…	adherens junction;anchoring junction;cell junction;cell part;cell-substrate adherens junction;cell-substrate junction;chromatin;chromosomal part;cytoplasmic part;cytosol;focal adhesion;heterochromatin;intracellular membrane-bounded organelle;intracellular organelle;intracellular organelle part;intracellular part;macromolecular complex;membrane-bounded organelle;nuclear part;nucleoplasm;nucleoplas…	aging;biological regulation;cellular component disassembly;cellular component organization;cellular metabolic process;cellular nitrogen compound metabolic process;cellular process;chromatin organization;chromosome organization;developmental process;DNA geometric change;DNA metabolic process;DNA repair;macromolecule metabolic process;metabolic process;nitrogen compound metabolic process;nucleobase…	cell part;cytosol;intracellular membrane-bounded organelle;intracellular organelle;macromolecular complex;nucleoplasm;nucleus;organelle;protein complex;transcription factor complex			AMIT_EGF_RESPONSE_480_HELA;BENPORATH_ES_1;BENPORATH_ES_CORE_NINE;BENPORATH_ES_CORE_NINE_CORRELATED;BHATTACHARYA_EMBRYONIC_STEM_CELL;BONOME_OVARIAN_CANCER_SURVIVAL_SUBOPTIMAL_DEBULKING;BORCZUK_MALIGNANT_MESOTHELIOMA_UP;BURTON_ADIPOGENESIS_PEAK_AT_16HR;CAIRO_HEPATOBLASTOMA_CLASSES_UP;CHEN_METABOLIC_SYNDROM_NETWORK;CHICAS_RB1_TARGETS_CONFLUENT;CROONQUIST_IL6_DEPRIVATION_DN;CROONQUIST_NRAS_SIGNALING_…	3D-structure;Acetylation;ADP-ribosylation;Alternativesplicing;Chromosomalrearrangement;Chromosome;Directproteinsequencing;DNA-binding;Isopeptidebond;Methylation;Nucleus;Phosphoprotein;Referenceproteome;Repeat;Transcription;Transcriptionregulation;Ublconjugation			6.25948	0.127933	P17096	HMGA1_HUMAN	HMGA1	High mobility group protein HMG-I/HMG-Y	No_Responder_TH9619H_Naive_TH9619H;No_Responder_MTXH_Naive_TH9619H;No_Responder_MTXH_Naive_MTXH;No_Responder_MTXH_No_Responder_TH9619H
-5.02236	2.09718	-4.28034	5.02236	anatomical structure formation involved in morphogenesis;angiogenesis;biological adhesion;biological regulation;cell adhesion;cell cycle process;cell junction assembly;cell junction organization;cell-cell junction assembly;cell-cell junction organization;cellular component assembly;cellular component assembly at cellular level;cellular component disassembly;cellular component disassembly at cellu…	adenyl nucleotide binding;adenyl ribonucleotide binding;ATP binding;binding;calcium-dependent protein kinase activity;calcium-dependent protein kinase C activity;calcium-dependent protein serine/threonine kinase activity;catalytic activity;cation binding;enzyme binding;histone kinase activity;histone kinase activity (H3-T6 specific);histone threonine kinase activity;integrin binding;ion binding;k…	alphav-beta3 integrin-PKCalpha complex;cell part;cytoplasm;cytoplasmic part;cytosol;endoplasmic reticulum;extracellular membrane-bounded organelle;extracellular organelle;extracellular region part;extracellular vesicular exosome;intracellular membrane-bounded organelle;intracellular organelle;intracellular organelle part;intracellular part;macromolecular complex;membrane;membrane part;membrane-bo…	anatomical structure formation involved in morphogenesis;biological adhesion;biological regulation;cell adhesion;cell junction organization;cellular component assembly;cellular component disassembly;cellular component organization;cellular membrane organization;cellular metabolic process;cellular nitrogen compound metabolic process;cellular process;developmental process;macromolecule metabolic pr…	cell part;cytoplasm;cytosol;endoplasmic reticulum;extracellular organelle;intracellular membrane-bounded organelle;intracellular organelle;macromolecular complex;membrane;mitochondrion;nucleoplasm;organelle;plasma membrane;protein complex;vesicle	African trypanosomiasis;Aldosterone-regulated sodium reabsorption;Amoebiasis;Calcium signaling pathway;Endocrine and other factor-regulated calcium reabsorption;ErbB signaling pathway;Fc gamma R-mediated phagocytosis;Focal adhesion;Gap junction;Gastric acid secretion;Glioma;Leukocyte transendothelial migration;Long-term depression;Long-term potentiation;MAPK signaling pathway;MAPK signaling pathw…	C1_1;C2;Pkinase;Pkinase_C	ALONSO_METASTASIS_EMT_UP;ALONSO_METASTASIS_UP;AMUNDSON_RESPONSE_TO_ARSENITE;BAE_BRCA1_TARGETS_UP;BIOCARTA_AGPCR_PATHWAY;BIOCARTA_ARENRF2_PATHWAY;BIOCARTA_AT1R_PATHWAY;BIOCARTA_BCR_PATHWAY;BIOCARTA_BIOPEPTIDES_PATHWAY;BIOCARTA_CALCINEURIN_PATHWAY;BIOCARTA_CARDIACEGF_PATHWAY;BIOCARTA_CBL_PATHWAY;BIOCARTA_CCR3_PATHWAY;BIOCARTA_CCR5_PATHWAY;BIOCARTA_CDMAC_PATHWAY;BIOCARTA_CHEMICAL_PATHWAY;BIOCARTA_CR…	3D-structure;Acetylation;Angiogenesis;Apoptosis;ATP-binding;Calcium;Celladhesion;Cellmembrane;Cytoplasm;Directproteinsequencing;Kinase;Membrane;Metal-binding;Mitochondrion;Nucleotide-binding;Nucleus;Phosphoprotein;Proto-oncogene;Referenceproteome;Repeat;Serine/threonine-proteinkinase;Transferase;Zinc;Zinc-finger	PKC-alpha-PLD1-PLC-gamma-2 signaling complex, lacritin stimulated;VEGFR2-S1PR1-ERK1/2-PKC-alpha complex;VEGFR2-S1PR2-ERK1/2-PKC-alpha complex;VEGFR2-S1PR3-ERK1/2-PKC-alpha complex;VEGFR2-S1PR5-ERK1/2-PKC-alpha complex		5.58111	0.155902	P17252	KPCA_HUMAN	PRKCA	Protein kinase C alpha type	No_Responder_TH9619H_Naive_TH9619H;No_Responder_MTXH_Naive_TH9619H;No_Responder_TH9619H_Naive_MTXH;No_Responder_MTXH_Naive_MTXH
6.25968	-2.1222	6.73436	-6.73436	anatomical structure development;biological regulation;blood vessel development;cell differentiation;cell proliferation;cellular developmental process;cellular process;cellular response to calcium ion;cellular response to chemical stimulus;cellular response to inorganic substance;cellular response to metal ion;cellular response to stimulus;decidualization;developmental process;developmental proce…	binding;core promoter proximal region DNA binding;core promoter proximal region sequence-specific DNA binding;DNA binding;nucleic acid binding;nucleic acid binding transcription factor activity;regulatory region DNA binding;regulatory region nucleic acid binding;RNA polymerase II core promoter proximal region sequence-specific DNA binding;RNA polymerase II regulatory region DNA binding;RNA polyme…	AP1 complex;cell part;chromatin;chromosomal part;intracellular membrane-bounded organelle;intracellular organelle;intracellular organelle part;intracellular part;macromolecular complex;membrane-bounded organelle;nuclear part;nucleoplasm;nucleoplasm part;nucleus;organelle;organelle part;protein complex;transcription factor complex	anatomical structure development;biological regulation;cell differentiation;cell proliferation;cellular process;developmental process;multicellular organismal process;regulation of cell cycle;response to chemical stimulus;response to stimulus	cell part;intracellular membrane-bounded organelle;intracellular organelle;macromolecular complex;nucleoplasm;nucleus;organelle;protein complex;transcription factor complex	Osteoclast differentiation	bZIP_1;Jun	ABBUD_LIF_SIGNALING_2_UP;ACOSTA_PROLIFERATION_INDEPENDENT_MYC_TARGETS_DN;ALTEMEIER_RESPONSE_TO_LPS_WITH_MECHANICAL_VENTILATION;AMIT_DELAYED_EARLY_GENES;AMIT_EGF_RESPONSE_40_HELA;AMIT_EGF_RESPONSE_60_MCF10A;AMIT_SERUM_RESPONSE_120_MCF10A;AMUNDSON_RESPONSE_TO_ARSENITE;BASAKI_YBX1_TARGETS_DN;BASSO_CD40_SIGNALING_UP;BENPORATH_MYC_TARGETS_WITH_EBOX;BILANGES_SERUM_SENSITIVE_VIA_TSC1;BILBAN_B_CLL_LPL_DN…	Acetylation;DNA-binding;Isopeptidebond;Nucleus;Phosphoprotein;Referenceproteome;Transcription;Transcriptionregulation;Ublconjugation			7.2877	0.105228	P17275	JUNB_HUMAN	JUNB	Transcription factor JunB	No_Responder_TH9619H_No_Responder_MTXH;Naive_TH9619H_No_Responder_MTXH;Naive_MTXH_No_Responder_MTXH;Naive_TH9619H_No_Responder_TH9619H;Naive_MTXH_No_Responder_TH9619H
7.5271	3.73559	8.25806	-8.25806	anatomical structure development;biological regulation;cell development;cellular developmental process;cellular process;cellular response to calcium ion;cellular response to chemical stimulus;cellular response to inorganic substance;cellular response to metal ion;cellular response to stimulus;developmental process;gene expression;macromolecule metabolic process;metabolic process;negative regulati…	binding;core promoter proximal region DNA binding;core promoter proximal region sequence-specific DNA binding;DNA binding;enzyme binding;nucleic acid binding;nucleic acid binding transcription factor activity;protein binding;regulatory region DNA binding;regulatory region nucleic acid binding;RNA polymerase II core promoter proximal region sequence-specific DNA binding;RNA polymerase II regulator…	AP1 complex;cell part;chromatin;chromosomal part;intracellular membrane-bounded organelle;intracellular organelle;intracellular organelle part;intracellular part;macromolecular complex;membrane-bounded organelle;nuclear part;nucleoplasm;nucleoplasm part;nucleus;organelle;organelle part;protein complex;transcription factor complex;transcriptional repressor complex	anatomical structure development;biological regulation;cell development;cellular process;developmental process;macromolecule metabolic process;metabolic process;regulation of cell cycle;response to chemical stimulus;response to stimulus	cell part;intracellular membrane-bounded organelle;intracellular organelle;macromolecular complex;nucleoplasm;nucleus;organelle;protein complex;transcription factor complex;transcriptional repressor complex	MAPK signaling pathway;Osteoclast differentiation	bZIP_1;Jun	ACEVEDO_LIVER_CANCER_DN;ACEVEDO_LIVER_TUMOR_VS_NORMAL_ADJACENT_TISSUE_DN;AMIT_EGF_RESPONSE_120_HELA;ASTIER_INTEGRIN_SIGNALING;BAE_BRCA1_TARGETS_UP;BENPORATH_OCT4_TARGETS;BERENJENO_TRANSFORMED_BY_RHOA_DN;BIOCARTA_BCELLSURVIVAL_PATHWAY;BIOCARTA_FOSB_PATHWAY;BLALOCK_ALZHEIMERS_DISEASE_INCIPIENT_UP;BLALOCK_ALZHEIMERS_DISEASE_UP;BLANCO_MELO_BRONCHIAL_EPITHELIAL_CELLS_INFLUENZA_A_INFECTION_DN;BOQUEST_S…	3D-structure;Activator;Disulfidebond;DNA-binding;Nucleus;Phosphoprotein;Referenceproteome;Transcription;Transcriptionregulation	JUND-FOSB-SMAD3-SMAD4 complex;JUND-TAP1 complex		8.3831	0.0941538	P17535	JUND_HUMAN	JUND	Transcription factor JunD	No_Responder_TH9619H_No_Responder_MTXH;Naive_TH9619H_No_Responder_MTXH;Naive_MTXH_No_Responder_MTXH
-5.38442	-4.30148	-6.55375	6.55375	biological regulation;cellular process;cellular response to chemical stimulus;cellular response to endogenous stimulus;cellular response to hormone stimulus;cellular response to organic substance;cellular response to stimulus;female pregnancy;multi-organism process;negative regulation of biological process;negative regulation of canonical Wnt receptor signaling pathway;negative regulation of cell…	binding;growth factor binding;insulin-like growth factor binding;insulin-like growth factor I binding;insulin-like growth factor II binding;protein binding;receptor binding	apical plasma membrane;cell part;extracellular membrane-bounded organelle;extracellular organelle;extracellular region;extracellular region part;extracellular space;extracellular vesicular exosome;membrane part;membrane-bounded organelle;membrane-bounded vesicle;organelle;plasma membrane part;vesicle	biological regulation;cellular process;multi-organism process;response to abiotic stimulus;response to chemical stimulus;response to endogenous stimulus;response to external stimulus;response to extracellular stimulus;response to stimulus	cell part;extracellular organelle;extracellular region;extracellular space;organelle;vesicle		IGFBP;Thyroglobulin_1	ALCALAY_AML_BY_NPM1_LOCALIZATION_UP;BAELDE_DIABETIC_NEPHROPATHY_DN;BENPORATH_NANOG_TARGETS;BENPORATH_SOX2_TARGETS;BIOCARTA_GHRELIN_PATHWAY;BROWNE_HCMV_INFECTION_12HR_UP;BROWNE_HCMV_INFECTION_20HR_UP;BROWNE_HCMV_INFECTION_48HR_UP;BROWNE_HCMV_INFECTION_8HR_UP;BYSTRYKH_HEMATOPOIESIS_STEM_CELL_QTL_TRANS;CERVERA_SDHB_TARGETS_1_UP;CHANDRAN_METASTASIS_DN;CHARAFE_BREAST_CANCER_LUMINAL_VS_MESENCHYMAL_UP;C…	3D-structure;Directproteinsequencing;Disulfidebond;Glycoprotein;Growthfactorbinding;Growthregulation;Referenceproteome;Secreted;Signal	IGF2-IGFBP2 complex		6.52665	0.120284	P18065	IBP2_HUMAN	IGFBP2	Insulin-like growth factor-binding protein 2	No_Responder_MTXH_Naive_MTXH;No_Responder_MTXH_No_Responder_TH9619H;No_Responder_MTXH_Naive_TH9619H
-9.24981	4.41954	-3.50771	9.24981	biological regulation;cell differentiation;cellular component organization;cellular component organization at cellular level;cellular component organization or biogenesis;cellular component organization or biogenesis at cellular level;cellular developmental process;cellular process;cytoskeleton organization;developmental process;epithelial cell differentiation;intermediate filament cytoskeleton o…	structural constituent of epidermis;structural molecule activity	cell part;cell surface;cytoplasmic part;cytoskeletal part;cytoskeleton;cytosol;intermediate filament;intermediate filament cytoskeleton;intracellular membrane-bounded organelle;intracellular non-membrane-bounded organelle;intracellular organelle;intracellular organelle part;intracellular part;keratin filament;macromolecular complex;membrane-bounded organelle;non-membrane-bounded organelle;nucleus…	biological regulation;cell differentiation;cellular component organization;cellular process;cytoskeleton organization;developmental process;organelle organization	cell part;cell surface;cytoskeleton;cytosol;intracellular membrane-bounded organelle;intracellular non-membrane-bounded organelle;intracellular organelle;macromolecular complex;nucleus;organelle;protein complex		Filament;Keratin_2_head	ASTIER_INTEGRIN_SIGNALING;BLANCO_MELO_COVID19_SARS_COV_2_INFECTION_A594_ACE2_EXPRESSING_CELLS_DN;BLANCO_MELO_COVID19_SARS_COV_2_INFECTION_A594_ACE2_EXPRESSING_CELLS_RUXOLITINIB_DN;BLANCO_MELO_COVID19_SARS_COV_2_INFECTION_A594_CELLS_DN;BLANCO_MELO_COVID19_SARS_COV_2_LOW_MOI_INFECTION_A594_ACE2_EXPRESSING_CELLS_DN;BLANCO_MELO_HUMAN_PARAINFLUENZA_VIRUS_3_INFECTION_A594_CELLS_DN;BLANCO_MELO_RESPIRATO…	Coiledcoil;Diseasevariant;Intermediatefilament;Keratin;Methylation;Referenceproteome			9.13356	0.087	P19013	K2C4_HUMAN	KRT4	Keratin, type II cytoskeletal 4	Naive_MTXH_Naive_TH9619H;No_Responder_TH9619H_Naive_TH9619H;No_Responder_MTXH_Naive_TH9619H;No_Responder_MTXH_Naive_MTXH
-4.28651	4.28651	1.73497	4.02968	amine biosynthetic process;amine metabolic process;biosynthetic process;cellular amine metabolic process;cellular biogenic amine biosynthetic process;cellular biogenic amine metabolic process;cellular biosynthetic process;cellular metabolic process;cellular nitrogen compound biosynthetic process;cellular nitrogen compound metabolic process;cellular process;metabolic process;nitrogen compound meta…	binding;catalytic activity;identical protein binding;methyltransferase activity;protein binding;protein dimerization activity;protein homodimerization activity;S-adenosylmethionine-dependent methyltransferase activity;spermidine synthase activity;transferase activity;transferase activity, transferring alkyl or aryl (other than methyl) groups;transferase activity, transferring one-carbon groups	cell part;cytoplasmic part;cytosol;intracellular part	amine metabolic process;biosynthetic process;cellular metabolic process;cellular nitrogen compound metabolic process;cellular process;metabolic process;nitrogen compound metabolic process	cell part;cytosol	Arginine and proline metabolism;beta-Alanine metabolism;Cysteine and methionine metabolism;Glutathione metabolism	Spermine_synt_N;Spermine_synth	BENPORATH_MYC_TARGETS_WITH_EBOX;BERENJENO_TRANSFORMED_BY_RHOA_UP;BHAT_ESR1_TARGETS_NOT_VIA_AKT1_UP;BHAT_ESR1_TARGETS_VIA_AKT1_UP;BILD_MYC_ONCOGENIC_SIGNATURE;BOYAULT_LIVER_CANCER_SUBCLASS_G3_UP;BURTON_ADIPOGENESIS_2;CAIRO_LIVER_DEVELOPMENT_UP;CHAUHAN_RESPONSE_TO_METHOXYESTRADIOL_UP;CREIGHTON_ENDOCRINE_THERAPY_RESISTANCE_1;CUI_TCF21_TARGETS_2_UP;DACOSTA_UV_RESPONSE_VIA_ERCC3_COMMON_UP;DANG_BOUND_B…	3D-structure;Acetylation;Polyaminebiosynthesis;Referenceproteome;Spermidinebiosynthesis;Transferase			5.26612	0.174335	P19623	SPEE_HUMAN	SRM	Spermidine synthase	Naive_MTXH_Naive_TH9619H;No_Responder_MTXH_Naive_TH9619H;No_Responder_TH9619H_Naive_TH9619H
-6.59088	3.42781	-7.70375	7.70375	amine metabolic process;aminoglycan metabolic process;carbohydrate metabolic process;glycosaminoglycan metabolic process;hyaluronan metabolic process;macromolecule metabolic process;metabolic process;nitrogen compound metabolic process;polysaccharide metabolic process;primary metabolic process	binding;carbohydrate binding;endopeptidase inhibitor activity;endopeptidase regulator activity;enzyme inhibitor activity;enzyme regulator activity;glycosaminoglycan binding;hyaluronic acid binding;pattern binding;peptidase inhibitor activity;peptidase regulator activity;polysaccharide binding;serine-type endopeptidase inhibitor activity	blood microparticle;cell part;cytoplasmic part;endoplasmic reticulum lumen;endoplasmic reticulum part;extracellular membrane-bounded organelle;extracellular organelle;extracellular region;extracellular region part;extracellular vesicular exosome;intracellular organelle lumen;intracellular organelle part;intracellular part;membrane-bounded organelle;membrane-bounded vesicle;membrane-enclosed lumen…	amine metabolic process;carbohydrate metabolic process;macromolecule metabolic process;metabolic process;nitrogen compound metabolic process;polysaccharide metabolic process;primary metabolic process	cell part;extracellular organelle;extracellular region;organelle;vesicle		ITI_HC_C;VIT;VWA	ACEVEDO_LIVER_CANCER_DN;CAIRO_LIVER_DEVELOPMENT_DN;CASTELLANO_NRAS_TARGETS_UP;COLINA_TARGETS_OF_4EBP1_AND_4EBP2;DELACROIX_RARG_BOUND_MEF;DI_MARTINO_MATRISOME_HIGHLY_PROLIFERATIVE_HNSCC;DI_MARTINO_MATRISOME_HIGHLY_PROLIFERATIVE_HNSCC_TUMOR_CELL_DERIVED;GAUSSMANN_MLL_AF4_FUSION_TARGETS_G_UP;GOTZMANN_EPITHELIAL_TO_MESENCHYMAL_TRANSITION_DN;HOSHIDA_LIVER_CANCER_SUBCLASS_S2;HSIAO_LIVER_SPECIFIC_GENES;…	Directproteinsequencing;Disulfidebond;Gamma-carboxyglutamicacid;Glycoprotein;Phosphoprotein;Proteaseinhibitor;Proteoglycan;Referenceproteome;Secreted;Serineproteaseinhibitor;Signal			8.34348	0.093037	P19823	ITIH2_HUMAN	ITIH2	Inter-alpha-trypsin inhibitor heavy chain H2	No_Responder_TH9619H_Naive_MTXH;No_Responder_MTXH_Naive_MTXH;No_Responder_TH9619H_Naive_TH9619H;No_Responder_MTXH_Naive_TH9619H
-5.886	2.07948	-6.07351	6.07351	amine metabolic process;aminoglycan metabolic process;carbohydrate metabolic process;glycosaminoglycan metabolic process;hyaluronan metabolic process;macromolecule metabolic process;metabolic process;nitrogen compound metabolic process;polysaccharide metabolic process;primary metabolic process	binding;calcium ion binding;carbohydrate binding;cation binding;endopeptidase inhibitor activity;endopeptidase regulator activity;enzyme inhibitor activity;enzyme regulator activity;glycosaminoglycan binding;hyaluronic acid binding;ion binding;metal ion binding;pattern binding;peptidase inhibitor activity;peptidase regulator activity;polysaccharide binding;serine-type endopeptidase inhibitor acti…	blood microparticle;extracellular membrane-bounded organelle;extracellular organelle;extracellular region;extracellular region part;extracellular vesicular exosome;membrane-bounded organelle;membrane-bounded vesicle;organelle;vesicle	amine metabolic process;carbohydrate metabolic process;macromolecule metabolic process;metabolic process;nitrogen compound metabolic process;polysaccharide metabolic process;primary metabolic process	extracellular organelle;extracellular region;organelle;vesicle		ITI_HC_C;VIT;VWA	ACEVEDO_LIVER_CANCER_DN;ANDERSEN_LIVER_CANCER_KRT19_DN;BANDRES_RESPONSE_TO_CARMUSTIN_MGMT_48HR_DN;BOCHKIS_FOXA2_TARGETS;CAIRO_LIVER_DEVELOPMENT_DN;CHIANG_LIVER_CANCER_SUBCLASS_PROLIFERATION_DN;DI_MARTINO_MATRISOME_HIGHLY_PROLIFERATIVE_HNSCC;HOSHIDA_LIVER_CANCER_SUBCLASS_S3;HSIAO_LIVER_SPECIFIC_GENES;LEE_LIVER_CANCER_ACOX1_DN;LEE_LIVER_CANCER_SURVIVAL_UP;NABA_ECM_REGULATORS;NABA_MATRISOME;NABA_MAT…	3D-structure;Alternativesplicing;Directproteinsequencing;Disulfidebond;Glycoprotein;Phosphoprotein;Proteaseinhibitor;Proteoglycan;Referenceproteome;Secreted;Serineproteaseinhibitor;Signal			6.81733	0.11487	P19827	ITIH1_HUMAN	ITIH1	Inter-alpha-trypsin inhibitor heavy chain H1	No_Responder_TH9619H_Naive_MTXH;No_Responder_MTXH_Naive_MTXH;No_Responder_TH9619H_Naive_TH9619H;No_Responder_MTXH_Naive_TH9619H
-7.32968	1.84705	-6.851	7.32968	cell differentiation;cellular developmental process;cellular macromolecule metabolic process;cellular metabolic process;cellular process;cellular protein metabolic process;developmental process;epidermal cell differentiation;epithelial cell differentiation;keratinocyte differentiation;macromolecule metabolic process;macromolecule modification;metabolic process;peptide cross-linking;primary metabo…	binding;calcium ion binding;cation binding;ion binding;metal ion binding;structural constituent of epidermis;structural molecule activity;transition metal ion binding	cell part;cornified envelope;cytoplasmic part;cytoskeleton;cytosol;intracellular membrane-bounded organelle;intracellular non-membrane-bounded organelle;intracellular organelle;intracellular part;membrane-bounded organelle;non-membrane-bounded organelle;nucleus;organelle	cell differentiation;cellular metabolic process;cellular process;developmental process;macromolecule metabolic process;macromolecule modification;metabolic process;primary metabolic process;protein metabolic process;protein modification process	cell part;cytoskeleton;cytosol;intracellular membrane-bounded organelle;intracellular non-membrane-bounded organelle;intracellular organelle;nucleus;organelle		Filaggrin;S_100	ACEVEDO_METHYLATED_IN_LIVER_CANCER_DN;BONOME_OVARIAN_CANCER_SURVIVAL_OPTIMAL_DEBULKING;DAZARD_RESPONSE_TO_UV_NHEK_DN;DAZARD_UV_RESPONSE_CLUSTER_G24;HEIDENBLAD_AMPLICON_8Q24_DN;JAEGER_METASTASIS_DN;NABA_MATRISOME;NABA_MATRISOME_ASSOCIATED;NABA_SECRETED_FACTORS;PEREZ_TP53_TARGETS;PHONG_TNF_RESPONSE_NOT_VIA_P38;REACTOME_DEVELOPMENTAL_BIOLOGY;REACTOME_FORMATION_OF_THE_CORNIFIED_ENVELOPE;REACTOME_KERA…	3D-structure;Calcium;Citrullination;Coiledcoil;Developmentalprotein;Directproteinsequencing;Ichthyosis;Metal-binding;Phosphoprotein;Referenceproteome;Repeat			7.8194	0.0992222	P20930	FILA_HUMAN	FLG	Filaggrin	No_Responder_TH9619H_Naive_TH9619H;No_Responder_MTXH_Naive_TH9619H;No_Responder_TH9619H_Naive_MTXH;No_Responder_MTXH_Naive_MTXH;No_Responder_MTXH_No_Responder_TH9619H
8.43342	-5.1641	10.3365	-10.3365	activation of immune response;adaptive immune response;alpha-beta T cell activation;antigen receptor-mediated signaling pathway;biological regulation;cell activation;cell surface receptor linked signaling pathway;cellular component assembly;cellular component organization;cellular component organization or biogenesis;cellular process;cellular response to stimulus;gamma-delta T cell activation;imm…	binding;identical protein binding;molecular transducer activity;protein binding;protein dimerization activity;protein heterodimerization activity;protein homodimerization activity;receptor activity;signal transducer activity;signaling receptor activity;transmembrane signaling receptor activity	alpha-beta T cell receptor complex;cell part;cytoplasm;cytoplasmic part;Fc receptor complex;Fc-gamma receptor III complex;gamma-delta T cell receptor complex;Golgi apparatus;intracellular membrane-bounded organelle;intracellular organelle;intracellular part;macromolecular complex;membrane;membrane part;membrane-bounded organelle;organelle;plasma membrane;plasma membrane part;protein complex;recep…	biological regulation;cell activation;cellular component assembly;cellular component organization;cellular process;immune system process;macromolecular complex assembly;protein complex assembly;response to stimulus;signal transduction	cell part;cytoplasm;Fc receptor complex;Golgi apparatus;intracellular membrane-bounded organelle;intracellular organelle;macromolecular complex;membrane;organelle;plasma membrane;protein complex;receptor complex	Chagas disease (American trypanosomiasis);Natural killer cell mediated cytotoxicity;T cell receptor signaling pathway	ITAM;TCR_zetazeta	BIOCARTA_CSK_PATHWAY;BIOCARTA_CTL_PATHWAY;BIOCARTA_CTLA4_PATHWAY;BIOCARTA_IL12_PATHWAY;BIOCARTA_IL17_PATHWAY;BIOCARTA_NO2IL12_PATHWAY;BIOCARTA_STATHMIN_PATHWAY;BIOCARTA_TCAPOPTOSIS_PATHWAY;BIOCARTA_TCR_PATHWAY;BIOCARTA_TCRA_PATHWAY;BIOCARTA_TCYTOTOXIC_PATHWAY;BIOCARTA_THELPER_PATHWAY;BIOCARTA_TOB1_PATHWAY;BRUINS_UVC_RESPONSE_VIA_TP53_GROUP_A;FINAK_BREAST_CANCER_SDPP_SIGNATURE;JAATINEN_HEMATOPOIET…	3D-structure;Adaptiveimmunity;Alternativesplicing;Cellmembrane;Host-virusinteraction;Immunity;Membrane;Phosphoprotein;Receptor;Referenceproteome;Repeat;Signal;Transmembrane;Transmembranehelix	NCR3-CD247 complex		11.0193	0.0768889	P20963	CD3Z_HUMAN	CD247	T-cell surface glycoprotein CD3 zeta chain	No_Responder_TH9619H_No_Responder_MTXH;Naive_TH9619H_No_Responder_MTXH;Naive_MTXH_No_Responder_MTXH;Naive_TH9619H_No_Responder_TH9619H;Naive_MTXH_No_Responder_TH9619H
-6.3759	1.52704	-3.83835	6.3759	anatomical structure development;cell differentiation;cellular developmental process;cellular macromolecule metabolic process;cellular metabolic process;cellular process;cellular protein metabolic process;developmental process;epidermal cell differentiation;epidermis development;epithelial cell differentiation;keratinization;keratinocyte differentiation;macromolecule metabolic process;macromolecu…	structural molecule activity	cell part;cornified envelope;cytoplasm;cytoplasmic part;cytoskeleton;cytosol;intracellular non-membrane-bounded organelle;intracellular organelle;intracellular part;non-membrane-bounded organelle;organelle	anatomical structure development;cell differentiation;cellular metabolic process;cellular process;developmental process;macromolecule metabolic process;macromolecule modification;metabolic process;primary metabolic process;protein metabolic process;protein modification process	cell part;cytoplasm;cytoskeleton;cytosol;intracellular non-membrane-bounded organelle;intracellular organelle;organelle		Cornifin	AMIT_SERUM_RESPONSE_480_MCF10A;BLANCO_MELO_BETA_INTERFERON_TREATED_BRONCHIAL_EPITHELIAL_CELLS_DN;BOSCO_EPITHELIAL_DIFFERENTIATION_MODULE;HINATA_NFKB_TARGETS_KERATINOCYTE_UP;HUPER_BREAST_BASAL_VS_LUMINAL_UP;JAEGER_METASTASIS_DN;KIM_WT1_TARGETS_UP;NAGASHIMA_NRG1_SIGNALING_UP;ONDER_CDH1_TARGETS_2_DN;REACTOME_DEVELOPMENTAL_BIOLOGY;REACTOME_FORMATION_OF_THE_CORNIFIED_ENVELOPE;REACTOME_KERATINIZATION;R…	Cytoplasm;Directproteinsequencing;Keratinization;Referenceproteome;Repeat			5.97998	0.137806	P22528	SPR1B_HUMAN	SPRR1B	Cornifin-B	No_Responder_TH9619H_Naive_TH9619H;No_Responder_MTXH_Naive_TH9619H;No_Responder_MTXH_Naive_MTXH;No_Responder_MTXH_No_Responder_TH9619H
-3.00755	3.86469	-3.86469	3.4021	cell killing;cellular defense response;defense response;defense response to bacterium;defense response to fungus;killing of cells of other organism;multi-organism process;response to bacterium;response to biotic stimulus;response to fungus;response to other organism;response to stimulus;response to stress		cell part;cytoplasmic membrane-bounded vesicle lumen;cytoplasmic part;cytoplasmic vesicle part;endocytic vesicle lumen;extracellular region;extracellular region part;extracellular space;intracellular organelle part;intracellular part;membrane-enclosed lumen;organelle lumen;organelle part;phagocytic vesicle lumen;vesicle lumen	cell killing;killing of cells of other organism;multi-organism process;response to biotic stimulus;response to stimulus;response to stress	cell part;extracellular region;extracellular space			AKL_HTLV1_INFECTION_DN;BOSCO_TH1_CYTOTOXIC_MODULE;CASORELLI_ACUTE_PROMYELOCYTIC_LEUKEMIA_UP;CHUNG_BLISTER_CYTOTOXICITY_UP;DEURIG_T_CELL_PROLYMPHOCYTIC_LEUKEMIA_DN;DODD_NASOPHARYNGEAL_CARCINOMA_DN;HAHTOLA_SEZARY_SYNDROM_DN;JAATINEN_HEMATOPOIETIC_STEM_CELL_DN;KAAB_HEART_ATRIUM_VS_VENTRICLE_DN;MOOTHA_MITOCHONDRIA;POOLA_INVASIVE_BREAST_CANCER_UP;REACTOME_ANTIMICROBIAL_PEPTIDES;REACTOME_INNATE_IMMUNE_…	3D-structure;Alternativesplicing;Antibiotic;Antimicrobial;Disulfidebond;Fungicide;Referenceproteome;Secreted;Signal			5.21419	0.178063	P22749	GNLY_HUMAN	GNLY	Granulysin	No_Responder_MTXH_Naive_MTXH;No_Responder_TH9619H_Naive_MTXH;No_Responder_MTXH_Naive_TH9619H;No_Responder_TH9619H_Naive_TH9619H
-8.31544	3.91492	-9.18858	9.18858	biological regulation;blood coagulation, fibrin clot formation;cellular component organization;cellular component organization at cellular level;cellular component organization or biogenesis;cellular component organization or biogenesis at cellular level;cellular process;embryo implantation;extracellular matrix organization;extracellular structure organization;macromolecule metabolic process;meta…	binding;calcium ion binding;cation binding;enzyme activator activity;enzyme regulator activity;extracellular matrix structural constituent;fibrinogen binding;fibronectin binding;identical protein binding;integrin binding;ion binding;metal ion binding;peptidase activator activity;peptidase regulator activity;protein binding;protein complex binding;receptor binding;structural molecule activity	basement membrane;elastic fiber;extracellular matrix;extracellular matrix part;extracellular membrane-bounded organelle;extracellular organelle;extracellular region;extracellular region part;extracellular space;extracellular vesicular exosome;membrane-bounded organelle;membrane-bounded vesicle;organelle;vesicle	biological regulation;cellular component organization;cellular process;extracellular matrix organization;extracellular structure organization;macromolecule metabolic process;metabolic process;primary metabolic process;protein metabolic process;regulation of protein modification process;response to stimulus	extracellular matrix;extracellular organelle;extracellular region;extracellular space;organelle;vesicle		cEGF;EGF_CA	BENPORATH_NANOG_TARGETS;BLALOCK_ALZHEIMERS_DISEASE_UP;BOQUEST_STEM_CELL_UP;BYSTRYKH_HEMATOPOIESIS_STEM_CELL_AND_BRAIN_QTL_TRANS;BYSTRYKH_HEMATOPOIESIS_STEM_CELL_QTL_TRANS;CARRILLOREIXACH_HEPATOBLASTOMA_VS_NORMAL_HYPOMETHYLATED_AND_UP;CHICAS_RB1_TARGETS_CONFLUENT;CHICAS_RB1_TARGETS_GROWING;CORRE_MULTIPLE_MYELOMA_DN;DAVICIONI_MOLECULAR_ARMS_VS_ERMS_DN;DELYS_THYROID_CANCER_DN;DOANE_RESPONSE_TO_ANDRO…	Alternativesplicing;Calcium;Chromosomalrearrangement;Directproteinsequencing;Disulfidebond;EGF-likedomain;Extracellularmatrix;Glycoprotein;Host-virusinteraction;Referenceproteome;Repeat;Secreted;Signal			9.99456	0.075	P23142	FBLN1_HUMAN	FBLN1	Fibulin-1	No_Responder_TH9619H_Naive_MTXH;No_Responder_MTXH_Naive_MTXH;No_Responder_TH9619H_Naive_TH9619H;No_Responder_MTXH_Naive_TH9619H;No_Responder_MTXH_No_Responder_TH9619H
-7.1209	3.20902	-5.86416	7.1209	cell differentiation;cellular developmental process;cellular macromolecule metabolic process;cellular metabolic process;cellular process;cellular protein metabolic process;developmental process;epidermal cell differentiation;epithelial cell differentiation;keratinization;keratinocyte differentiation;macromolecule metabolic process;macromolecule modification;metabolic process;peptide cross-linking…	structural constituent of cytoskeleton;structural constituent of epidermis;structural molecule activity	cell part;cornified envelope;cytoplasm;cytoplasmic part;cytoskeleton;cytosol;intracellular non-membrane-bounded organelle;intracellular organelle;intracellular organelle part;intracellular part;non-membrane-bounded organelle;nuclear part;nucleoplasm;organelle;organelle part	cell differentiation;cellular metabolic process;cellular process;developmental process;macromolecule metabolic process;macromolecule modification;metabolic process;primary metabolic process;protein metabolic process;protein modification process	cell part;cytoplasm;cytoskeleton;cytosol;intracellular non-membrane-bounded organelle;intracellular organelle;nucleoplasm;organelle		Loricrin	ACEVEDO_METHYLATED_IN_LIVER_CANCER_DN;BASSO_B_LYMPHOCYTE_NETWORK;GOTZMANN_EPITHELIAL_TO_MESENCHYMAL_TRANSITION_DN;HELLER_SILENCED_BY_METHYLATION_UP;IGLESIAS_E2F_TARGETS_DN;JAEGER_METASTASIS_DN;LAMB_CCND1_TARGETS;REACTOME_DEVELOPMENTAL_BIOLOGY;REACTOME_FORMATION_OF_THE_CORNIFIED_ENVELOPE;REACTOME_KERATINIZATION;SCHAEFFER_PROSTATE_DEVELOPMENT_48HR_UP;SWEET_LUNG_CANCER_KRAS_DN;WP_IL_24_SIGNALING_PAT…	Cytoplasm;Directproteinsequencing;Disulfidebond;Ichthyosis;Isopeptidebond;Keratinization;Nucleus;Palmoplantarkeratoderma;Referenceproteome;Repeat			7.73509	0.0981818	P23490	LORI_HUMAN	LORICRIN	Loricrin	No_Responder_TH9619H_Naive_TH9619H;No_Responder_MTXH_Naive_TH9619H;No_Responder_TH9619H_Naive_MTXH;No_Responder_MTXH_Naive_MTXH
-6.87053	6.87053	-4.63025	5.60478	amine metabolic process;amine transport;amino acid transmembrane transport;amino acid transport;betaine metabolic process;betaine transport;carboxylic acid catabolic process;carboxylic acid metabolic process;carboxylic acid transport;carnitine metabolic process;carnitine shuttle;carnitine transport;catabolic process;cation transport;cellular amine metabolic process;cellular amino acid metabolic p…	carnitine O-acyltransferase activity;carnitine O-octanoyltransferase activity;carnitine O-palmitoyltransferase activity;catalytic activity;O-acyltransferase activity;octanoyltransferase activity;O-octanoyltransferase activity;O-palmitoyltransferase activity;palmitoyltransferase activity;transferase activity;transferase activity, transferring acyl groups;transferase activity, transferring acyl gro…	cell part;cytoplasmic part;intracellular membrane-bounded organelle;intracellular non-membrane-bounded organelle;intracellular organelle;intracellular organelle part;intracellular part;membrane;membrane-bounded organelle;mitochondrial inner membrane;mitochondrial membrane;mitochondrial part;mitochondrion;non-membrane-bounded organelle;nuclear part;nucleolus;nucleoplasm;organelle;organelle inner m…	amine metabolic process;amine transport;amino acid transport;catabolic process;cellular amino acid metabolic process;cellular ketone metabolic process;cellular lipid metabolic process;cellular metabolic process;cellular nitrogen compound metabolic process;cellular process;developmental process;embryo development;establishment of localization;ion transport;lipid metabolic process;lipid transport;m…	cell part;intracellular membrane-bounded organelle;intracellular non-membrane-bounded organelle;intracellular organelle;membrane;mitochondrion;nucleolus;nucleoplasm;organelle	Fatty acid metabolism;PPAR signaling pathway	Carn_acyltransf	ANDERSEN_LIVER_CANCER_KRT19_DN;BLALOCK_ALZHEIMERS_DISEASE_INCIPIENT_UP;BLALOCK_ALZHEIMERS_DISEASE_UP;CAIRO_HEPATOBLASTOMA_DN;CARRILLOREIXACH_HEPATOBLASTOMA_VS_NORMAL_DN;CHIANG_LIVER_CANCER_SUBCLASS_PROLIFERATION_DN;GAL_LEUKEMIC_STEM_CELL_UP;GALLUZZI_PERMEABILIZE_MITOCHONDRIA;GERHOLD_ADIPOGENESIS_UP;GOTZMANN_EPITHELIAL_TO_MESENCHYMAL_TRANSITION_DN;GRAESSMANN_APOPTOSIS_BY_DOXORUBICIN_UP;GRAESSMANN_…	Acetylation;Acyltransferase;Directproteinsequencing;Diseasevariant;Fattyacidmetabolism;Lipidmetabolism;Membrane;Mitochondrion;Mitochondrioninnermembrane;Referenceproteome;Transferase;Transitpeptide;Transport			8.26136	0.0911034	P23786	CPT2_HUMAN	CPT2	Carnitine O-palmitoyltransferase 2, mitochondrial	No_Responder_MTXH_Naive_TH9619H;No_Responder_TH9619H_Naive_TH9619H;No_Responder_MTXH_Naive_MTXH;No_Responder_TH9619H_Naive_MTXH
-7.35011	-2.91243	-5.83847	7.35011	anatomical structure homeostasis;biological adhesion;biological regulation;cell adhesion;cellular process;detection of chemical stimulus;detection of chemical stimulus involved in sensory perception;detection of chemical stimulus involved in sensory perception of bitter taste;detection of chemical stimulus involved in sensory perception of taste;detection of stimulus;detection of stimulus involve…	catalytic activity;hydrolase activity;hydrolase activity, acting on ester bonds;macromolecule transmembrane transporter activity;nuclease activity;protein transmembrane transporter activity;protein transporter activity;ribonuclease activity;substrate-specific transmembrane transporter activity;substrate-specific transporter activity;transmembrane transporter activity;transporter activity	cell part;external side of plasma membrane;extracellular membrane-bounded organelle;extracellular organelle;extracellular region;extracellular region part;extracellular space;extracellular vesicular exosome;intracellular membrane-bounded organelle;intracellular organelle;intracellular part;membrane part;membrane-bounded organelle;membrane-bounded vesicle;nucleus;organelle;plasma membrane part;ves…	biological adhesion;biological regulation;cell adhesion;cellular process;detection of stimulus;homeostatic process;immune system process;response to chemical stimulus;response to stimulus	cell part;extracellular organelle;extracellular region;extracellular space;intracellular membrane-bounded organelle;intracellular organelle;nucleus;organelle;vesicle		C1-set;MHC_I	ACEVEDO_LIVER_CANCER_DN;ACEVEDO_LIVER_TUMOR_VS_NORMAL_ADJACENT_TISSUE_DN;BLALOCK_ALZHEIMERS_DISEASE_UP;CAIRO_HEPATOBLASTOMA_DN;CARRILLOREIXACH_HEPATOBLASTOMA_VS_NORMAL_DN;CHANDRAN_METASTASIS_DN;CHARAFE_BREAST_CANCER_LUMINAL_VS_MESENCHYMAL_UP;CHIANG_LIVER_CANCER_SUBCLASS_PROLIFERATION_DN;DESERT_PERIPORTAL_HEPATOCELLULAR_CARCINOMA_SUBCLASS_UP;DOANE_BREAST_CANCER_CLASSES_UP;DOANE_BREAST_CANCER_ESR1_…	3D-structure;Directproteinsequencing;Disulfidebond;Glycoprotein;Pyrrolidonecarboxylicacid;Referenceproteome;Secreted;Signal	ZAG-PIP complex		7.12855	0.107464	P25311	ZA2G_HUMAN	AZGP1	Zinc-alpha-2-glycoprotein	No_Responder_MTXH_Naive_TH9619H;No_Responder_MTXH_Naive_MTXH;No_Responder_MTXH_No_Responder_TH9619H
5.18858	-1.66083	5.62427	-5.62427	biological regulation;cell differentiation;cellular developmental process;cellular macromolecule metabolic process;cellular metabolic process;cellular nitrogen compound metabolic process;cellular process;developmental process;macromolecule metabolic process;metabolic process;mRNA metabolic process;mRNA processing;negative regulation of biological process;negative regulation of cell differentiatio…	binding;DNA binding;mRNA binding;nucleic acid binding;poly-pyrimidine tract binding;pre-mRNA binding;RNA binding;single-stranded RNA binding	cell part;extracellular membrane-bounded organelle;extracellular organelle;extracellular region part;extracellular vesicular exosome;intracellular membrane-bounded organelle;intracellular non-membrane-bounded organelle;intracellular organelle;intracellular organelle part;intracellular part;membrane;membrane-bounded organelle;membrane-bounded vesicle;non-membrane-bounded organelle;nuclear part;nuc…	biological regulation;cell differentiation;cellular metabolic process;cellular nitrogen compound metabolic process;cellular process;developmental process;macromolecule metabolic process;metabolic process;mRNA metabolic process;mRNA processing;nitrogen compound metabolic process;nucleobase-containing compound metabolic process;primary metabolic process;regulation of protein modification process;RN…	cell part;extracellular organelle;intracellular membrane-bounded organelle;intracellular non-membrane-bounded organelle;intracellular organelle;membrane;nucleolus;nucleoplasm;nucleus;organelle;vesicle		RRM_1;RRM_5;RRM_8	BLALOCK_ALZHEIMERS_DISEASE_UP;CREIGHTON_ENDOCRINE_THERAPY_RESISTANCE_1;DIAZ_CHRONIC_MYELOGENOUS_LEUKEMIA_UP;FISCHER_DREAM_TARGETS;GINESTIER_BREAST_CANCER_20Q13_AMPLIFICATION_DN;GINESTIER_BREAST_CANCER_ZNF217_AMPLIFIED_DN;KINSEY_TARGETS_OF_EWSR1_FLII_FUSION_UP;LIU_SOX4_TARGETS_DN;LOPEZ_TRANSLATION_VIA_FN1_SIGNALING;MELLMAN_TUT1_TARGETS_UP;NUYTTEN_EZH2_TARGETS_DN;NUYTTEN_NIPP1_TARGETS_DN;PARENT_MTO…	3D-structure;Acetylation;Activator;Alternativesplicing;Directproteinsequencing;Isopeptidebond;mRNAprocessing;mRNAsplicing;Nucleus;Phosphoprotein;Referenceproteome;Repeat;Repressor;RNA-binding;Ublconjugation	CF IIAm complex (Cleavage factor IIAm complex);DCS complex;DCS complex (PTBP1, PTBP2, HNRPH1, HNRPF)		6.07141	0.133909	P26599	PTBP1_HUMAN	PTBP1	Polypyrimidine tract-binding protein 1	Naive_TH9619H_No_Responder_MTXH;Naive_MTXH_No_Responder_MTXH;Naive_MTXH_No_Responder_TH9619H
-5.48935	4.23524	-4.89897	5.48935	actin cytoskeleton organization;actin filament-based process;aging;biological regulation;calcium ion homeostasis;cardiac cell differentiation;cardiac muscle cell differentiation;catabolic process;cation homeostasis;cell aging;cell differentiation;cellular calcium ion homeostasis;cellular catabolic process;cellular cation homeostasis;cellular chemical homeostasis;cellular component assembly;cellul…	androgen receptor binding;binding;calcium ion binding;carbohydrate binding;cation binding;chaperone binding;complement binding;complement component C1q binding;DNA binding;enzyme binding;hormone binding;hormone receptor binding;integrin binding;ion binding;iron ion binding;metal ion binding;mRNA binding;nuclear export signal receptor activity;nuclear hormone receptor binding;nucleic acid binding;…	acrosomal vesicle;adherens junction;anchoring junction;cell junction;cell part;cell surface;cell-substrate adherens junction;cell-substrate junction;cortical granule;cytolytic granule;cytoplasm;cytoplasmic membrane-bounded vesicle;cytoplasmic membrane-bounded vesicle lumen;cytoplasmic part;cytoplasmic vesicle;cytoplasmic vesicle membrane;cytoplasmic vesicle part;cytosol;endocytic vesicle lumen;en…	aging;biological regulation;catabolic process;cell differentiation;cellular component assembly;cellular component organization;cellular homeostasis;cellular ion homeostasis;cellular localization;cellular macromolecular complex assembly;cellular metabolic process;cellular process;cytoskeleton organization;developmental process;establishment of localization;homeostatic process;localization;macromol…	cell part;cell surface;cytoplasm;cytoplasmic membrane-bounded vesicle;cytosol;endoplasmic reticulum;extracellular organelle;extracellular region;extracellular space;intracellular membrane-bounded organelle;intracellular organelle;lysosome;macromolecular complex;membrane;MHC class I peptide loading complex;nuclear envelope;nucleus;organelle;polysome;protein complex;ribonucleoprotein complex;vacuol…	Antigen processing and presentation;Chagas disease (American trypanosomiasis);Phagosome;Protein processing in endoplasmic reticulum	Calreticulin	BENPORATH_ES_CORE_NINE_CORRELATED;BENPORATH_MYC_MAX_TARGETS;BENPORATH_NANOG_TARGETS;BENPORATH_SOX2_TARGETS;BHATI_G2M_ARREST_BY_2METHOXYESTRADIOL_UP;BIOCARTA_NFAT_PATHWAY;BROWN_MYELOID_CELL_DEVELOPMENT_DN;BROWNE_HCMV_INFECTION_48HR_DN;CHEN_METABOLIC_SYNDROM_NETWORK;CHYLA_CBFA2T3_TARGETS_UP;CUI_GLUCOSE_DEPRIVATION;DACOSTA_UV_RESPONSE_VIA_ERCC3_TTD_UP;DANG_BOUND_BY_MYC;DELACROIX_RAR_BOUND_ES;DELACRO…	3D-structure;Acetylation;Calcium;Chaperone;Cytoplasm;Cytoplasmicvesicle;Directproteinsequencing;Disulfidebond;Endoplasmicreticulum;Extracellularmatrix;Glycoprotein;Hydroxylation;Lectin;Lysosome;Metal-binding;Referenceproteome;Repeat;Sarcoplasmicreticulum;Secreted;Signal;Zinc	Calreticulin homo-oligomer complex;H2AX complex I;H2AX complex II;H2AX complex, isolated from cells without IR exposure		7.24176	0.10499	P27797	CALR_HUMAN	CALR	Calreticulin	No_Responder_TH9619H_Naive_TH9619H;No_Responder_MTXH_Naive_TH9619H;No_Responder_TH9619H_Naive_MTXH;No_Responder_MTXH_Naive_MTXH
-5.12311	2.94494	-5.34173	5.34173	catabolic process;cellular catabolic process;cellular component organization;cellular component organization or biogenesis;cellular macromolecule catabolic process;cellular macromolecule metabolic process;cellular membrane organization;cellular metabolic process;cellular process;cellular protein metabolic process;clathrin-mediated endocytosis;endocytosis;ER-associated protein catabolic process;es…	binding;calcium ion binding;carbohydrate binding;cation binding;ion binding;metal ion binding;nucleic acid binding;protein binding;RNA binding;unfolded protein binding	cell part;cytoplasmic membrane-bounded vesicle;cytoplasmic part;cytoplasmic vesicle;endoplasmic reticulum;endoplasmic reticulum lumen;endoplasmic reticulum membrane;endoplasmic reticulum part;endoplasmic reticulum quality control compartment;ER-mitochondrion membrane contact site;extracellular membrane-bounded organelle;extracellular organelle;extracellular region part;extracellular vesicular exo…	catabolic process;cellular component organization;cellular membrane organization;cellular metabolic process;cellular process;endocytosis;establishment of localization;macromolecule metabolic process;membrane invagination;membrane organization;metabolic process;primary metabolic process;protein folding;protein maturation;protein metabolic process;protein transport;proteolysis;proteolysis involved …	cell part;cytoplasmic membrane-bounded vesicle;endoplasmic reticulum;extracellular organelle;intracellular membrane-bounded organelle;intracellular organelle;membrane;organelle;vesicle	Antigen processing and presentation;Phagosome;Protein processing in endoplasmic reticulum	Calreticulin	ACEVEDO_LIVER_TUMOR_VS_NORMAL_ADJACENT_TISSUE_UP;BAELDE_DIABETIC_NEPHROPATHY_DN;BIOCARTA_ERAD_PATHWAY;BLUM_RESPONSE_TO_SALIRASIB_UP;BOHN_PRIMARY_IMMUNODEFICIENCY_SYNDROM_UP;CAIRO_HEPATOBLASTOMA_CLASSES_UP;CUI_GLUCOSE_DEPRIVATION;DANG_REGULATED_BY_MYC_DN;DIAZ_CHRONIC_MYELOGENOUS_LEUKEMIA_UP;FLECHNER_PBL_KIDNEY_TRANSPLANT_OK_VS_DONOR_DN;FLECHNER_PBL_KIDNEY_TRANSPLANT_REJECTED_VS_OK_UP;FORTSCHEGGER_…	Acetylation;Alternativesplicing;Calcium;Chaperone;Directproteinsequencing;Disulfidebond;Endoplasmicreticulum;Host-virusinteraction;Lectin;Lipoprotein;Membrane;Metal-binding;Palmitate;Phosphoprotein;Referenceproteome;Repeat;Signal;Transmembrane;Transmembranehelix;Ublconjugation	SELK multiprotein complex		6.55999	0.122282	P27824	CALX_HUMAN	CANX	Calnexin	No_Responder_TH9619H_Naive_MTXH;No_Responder_MTXH_Naive_MTXH;No_Responder_TH9619H_Naive_TH9619H;No_Responder_MTXH_Naive_TH9619H
-4.76986	2.24721	-3.6367	4.76986	biosynthetic process;cellular biosynthetic process;cellular macromolecule biosynthetic process;cellular macromolecule metabolic process;cellular metabolic process;cellular nitrogen compound metabolic process;cellular process;DNA metabolic process;DNA replication;macromolecule biosynthetic process;macromolecule metabolic process;metabolic process;nitrogen compound metabolic process;nucleic acid me…	binding;DNA binding;double-stranded DNA binding;mRNA 3'-UTR binding;mRNA binding;nucleic acid binding;poly(A) RNA binding;poly(U) RNA binding;poly-purine tract binding;poly-pyrimidine tract binding;RNA binding;single-stranded DNA binding;single-stranded RNA binding;structure-specific DNA binding	cell part;cytoplasmic part;cytosol;intracellular membrane-bounded organelle;intracellular organelle;intracellular part;membrane-bounded organelle;nucleus;organelle	biosynthetic process;cellular metabolic process;cellular nitrogen compound metabolic process;cellular process;DNA metabolic process;DNA replication;macromolecule metabolic process;metabolic process;nitrogen compound metabolic process;nucleobase-containing compound metabolic process;primary metabolic process;RNA metabolic process;RNA processing	cell part;cytosol;intracellular membrane-bounded organelle;intracellular organelle;nucleus;organelle		RRM_1	AMIT_DELAYED_EARLY_GENES;AMIT_EGF_RESPONSE_240_HELA;BAELDE_DIABETIC_NEPHROPATHY_DN;BLALOCK_ALZHEIMERS_DISEASE_UP;BROWNE_HCMV_INFECTION_10HR_DN;BRUINS_UVC_RESPONSE_LATE;CASORELLI_ACUTE_PROMYELOCYTIC_LEUKEMIA_UP;CHARAFE_BREAST_CANCER_LUMINAL_VS_BASAL_DN;CUI_TCF21_TARGETS_2_DN;DACOSTA_UV_RESPONSE_VIA_ERCC3_COMMON_DN;DACOSTA_UV_RESPONSE_VIA_ERCC3_DN;DIAZ_CHRONIC_MYELOGENOUS_LEUKEMIA_UP;DOANE_RESPONSE…	3D-structure;Alternativesplicing;DNA-binding;DNAreplication;Nucleus;Phosphoprotein;Referenceproteome;Repeat;RNA-binding			5.22634	0.17753	P29558	RBMS1_HUMAN	RBMS1	RNA-binding motif, single-stranded-interacting protein 1	No_Responder_TH9619H_Naive_TH9619H;No_Responder_MTXH_Naive_TH9619H;No_Responder_TH9619H_Naive_MTXH;No_Responder_MTXH_Naive_MTXH
-5.35581	5.65501	-5.65501	4.54558	biological adhesion;cell adhesion;cell-cell adhesion;cellular component assembly;cellular component assembly at cellular level;cellular component organization;cellular component organization at cellular level;cellular component organization or biogenesis;cellular component organization or biogenesis at cellular level;cellular macromolecular complex assembly;cellular macromolecular complex subunit…	binding;catalytic activity;cysteine-type endopeptidase activity;cysteine-type peptidase activity;disulfide oxidoreductase activity;endopeptidase activity;hydrolase activity;hydrolase activity, acting on ester bonds;identical protein binding;intramolecular oxidoreductase activity;intramolecular oxidoreductase activity, interconverting keto- and enol-groups;intramolecular oxidoreductase activity, t…	adherens junction;anchoring junction;cell junction;cell part;cell surface;cell-substrate adherens junction;cell-substrate junction;cytoplasmic membrane-bounded vesicle;cytoplasmic part;cytoplasmic vesicle;endocytic vesicle;endoplasmic reticulum;endoplasmic reticulum lumen;endoplasmic reticulum part;endosomal part;endosome membrane;extracellular membrane-bounded organelle;extracellular organelle;e…	biological adhesion;cell adhesion;cellular component assembly;cellular component organization;cellular macromolecular complex assembly;cellular metabolic process;cellular process;macromolecular complex assembly;macromolecule metabolic process;metabolic process;primary metabolic process;protein complex assembly;protein folding;protein metabolic process;response to stimulus;response to stress	cell part;cell surface;cytoplasmic membrane-bounded vesicle;endoplasmic reticulum;extracellular organelle;extracellular space;intracellular membrane-bounded organelle;intracellular organelle;macromolecular complex;membrane;MHC class I peptide loading complex;nucleus;organelle;protein complex;vesicle	Antigen processing and presentation;Protein processing in endoplasmic reticulum	Thioredoxin;Thioredoxin_6	APRELIKOVA_BRCA1_TARGETS;BAELDE_DIABETIC_NEPHROPATHY_DN;CASORELLI_ACUTE_PROMYELOCYTIC_LEUKEMIA_DN;CEBALLOS_TARGETS_OF_TP53_AND_MYC_UP;CHIN_BREAST_CANCER_COPY_NUMBER_DN;CUI_GLUCOSE_DEPRIVATION;FLECHNER_BIOPSY_KIDNEY_TRANSPLANT_OK_VS_DONOR_UP;HELLER_HDAC_TARGETS_DN;HOUNKPE_HOUSEKEEPING_GENES;IBRAHIM_NRF1_UP;IBRAHIM_NRF2_UP;KEGG_ANTIGEN_PROCESSING_AND_PRESENTATION;KEGG_MEDICUS_REFERENCE_ANTIGEN_PROC…	3D-structure;Acetylation;Adaptiveimmunity;Directproteinsequencing;Disulfidebond;Endoplasmicreticulum;Immunity;Isomerase;Methylation;Phosphoprotein;Redox-activecenter;Referenceproteome;Repeat;Signal	HMGB1-HMGB2-HSC70-ERP60-GAPDH complex		7.67974	0.0986	P30101	PDIA3_HUMAN	PDIA3	Protein disulfide-isomerase A3	No_Responder_MTXH_Naive_MTXH;No_Responder_TH9619H_Naive_MTXH;No_Responder_MTXH_Naive_TH9619H;No_Responder_TH9619H_Naive_TH9619H
7.15947	2.21576	5.38953	-7.15947	AMP biosynthetic process;AMP metabolic process;anatomical structure development;anatomical structure morphogenesis;aromatic compound biosynthetic process;biosynthetic process;brainstem development;cellular aromatic compound metabolic process;cellular biosynthetic process;cellular metabolic process;cellular nitrogen compound biosynthetic process;cellular nitrogen compound metabolic process;cellula…	binding;cadherin binding;catalytic activity;cell adhesion molecule binding;cyclohydrolase activity;hydrolase activity;hydrolase activity, acting on carbon-nitrogen (but not peptide) bonds;hydrolase activity, acting on carbon-nitrogen (but not peptide) bonds, in cyclic amidines;hydroxymethyl-, formyl- and related transferase activity;identical protein binding;IMP cyclohydrolase activity;phosphorib…	cell part;cytoplasmic part;cytosol;extracellular membrane-bounded organelle;extracellular organelle;extracellular region part;extracellular vesicular exosome;intracellular part;membrane;membrane-bounded organelle;membrane-bounded vesicle;organelle;plasma membrane;vesicle	anatomical structure development;anatomical structure morphogenesis;biosynthetic process;cellular aromatic compound metabolic process;cellular metabolic process;cellular nitrogen compound metabolic process;cellular process;cofactor metabolic process;developmental process;heterocycle metabolic process;metabolic process;nitrogen compound metabolic process;nucleobase-containing compound metabolic pr…	cell part;cytosol;extracellular organelle;membrane;organelle;plasma membrane;vesicle	One carbon pool by folate;Purine metabolism	AICARFT_IMPCHas;MGS	BILD_MYC_ONCOGENIC_SIGNATURE;BLALOCK_ALZHEIMERS_DISEASE_DN;BLALOCK_ALZHEIMERS_DISEASE_INCIPIENT_DN;BOYAULT_LIVER_CANCER_SUBCLASS_G3_UP;BRUINS_UVC_RESPONSE_LATE;CAIRO_HEPATOBLASTOMA_CLASSES_UP;CASORELLI_ACUTE_PROMYELOCYTIC_LEUKEMIA_DN;CHIANG_LIVER_CANCER_SUBCLASS_UNANNOTATED_DN;CREIGHTON_ENDOCRINE_THERAPY_RESISTANCE_1;CUI_TCF21_TARGETS_2_UP;DELYS_THYROID_CANCER_UP;DESERT_STEM_CELL_HEPATOCELLULAR_C…	3D-structure;Acetylation;Alternativesplicing;Cytoplasm;Directproteinsequencing;Diseasevariant;Epilepsy;Hydrolase;Intellectualdisability;Multifunctionalenzyme;Purinebiosynthesis;Referenceproteome;Transferase			6.92532	0.113171	P31939	PUR9_HUMAN	ATIC	Bifunctional purine biosynthesis protein ATIC	No_Responder_TH9619H_No_Responder_MTXH;Naive_MTXH_No_Responder_MTXH;Naive_TH9619H_No_Responder_MTXH;Naive_TH9619H_No_Responder_TH9619H
-5.82239	2.09581	-3.87349	5.82239	anatomical structure development;cell death;cellular process;cornification;death;developmental process;epidermis development;keratinization;macromolecule metabolic process;metabolic process;primary metabolic process;programmed cell death;protein metabolic process;proteolysis;tissue development	catalytic activity;cysteine-type endopeptidase activity;cysteine-type peptidase activity;endopeptidase activity;hydrolase activity;peptidase activity;peptidase activity, acting on L-amino acid peptides	cell part;cornified envelope;cytoplasm;cytoplasmic part;cytoskeletal part;cytoskeleton;cytosol;intermediate filament;intracellular membrane-bounded organelle;intracellular non-membrane-bounded organelle;intracellular organelle;intracellular organelle part;intracellular part;keratin filament;macromolecular complex;membrane-bounded organelle;mitochondrion;non-membrane-bounded organelle;nuclear part…	anatomical structure development;cell death;cellular process;death;developmental process;macromolecule metabolic process;metabolic process;primary metabolic process;protein metabolic process;proteolysis	cell part;cytoplasm;cytoskeleton;cytosol;intracellular membrane-bounded organelle;intracellular non-membrane-bounded organelle;intracellular organelle;macromolecular complex;mitochondrion;nucleoplasm;nucleus;organelle;protein complex		Peptidase_C14	HOLLERN_SQUAMOUS_BREAST_TUMOR;ODONNELL_TFRC_TARGETS_DN;REACTOME_DEVELOPMENTAL_BIOLOGY;REACTOME_FORMATION_OF_THE_CORNIFIED_ENVELOPE;REACTOME_KERATINIZATION;WP_HAIR_FOLLICLE_DEVELOPMENT_CYTODIFFERENTIATION_PART_3_OF_3;WP_VITAMIN_D_RECEPTOR_PATHWAY	Cytoplasm;Differentiation;Directproteinsequencing;Hydrolase;Ichthyosis;Nucleus;Protease;Referenceproteome;Thiolprotease;Zymogen			5.79799	0.145596	P31944	CASPE_HUMAN	CASP14	Caspase-14	No_Responder_TH9619H_Naive_TH9619H;No_Responder_MTXH_Naive_TH9619H;No_Responder_MTXH_Naive_MTXH
-5.14529	2.82598	4.4841	5.14529	biological regulation;cellular defense response;cellular process;cellular response to stimulus;chemotaxis;defense response;locomotion;regulation of biological process;regulation of cellular process;response to chemical stimulus;response to external stimulus;response to stimulus;response to stress;signal transduction;taxis	actin binding;binding;cytoskeletal protein binding;protein binding	actin cytoskeleton;cell part;cytoskeleton;extracellular membrane-bounded organelle;extracellular organelle;extracellular region part;extracellular vesicular exosome;intracellular non-membrane-bounded organelle;intracellular organelle;intracellular part;membrane;membrane-bounded organelle;membrane-bounded vesicle;non-membrane-bounded organelle;organelle;plasma membrane;vesicle	biological regulation;cellular process;locomotion;response to chemical stimulus;response to external stimulus;response to stimulus;response to stress;signal transduction	cell part;cytoskeleton;extracellular organelle;intracellular non-membrane-bounded organelle;intracellular organelle;membrane;organelle;plasma membrane;vesicle		Caldesmon	BENPORATH_MYC_MAX_TARGETS;CASTELLANO_NRAS_TARGETS_UP;CHAUHAN_RESPONSE_TO_METHOXYESTRADIOL_DN;CHIARADONNA_NEOPLASTIC_TRANSFORMATION_CDC25_UP;CUI_TCF21_TARGETS_2_UP;DANG_BOUND_BY_MYC;DELACROIX_RAR_TARGETS_DN;DELACROIX_RARG_BOUND_MEF;ENK_UV_RESPONSE_EPIDERMIS_DN;FERRANDO_LYL1_NEIGHBORS;FULCHER_INFLAMMATORY_RESPONSE_LECTIN_VS_LPS_UP;GARY_CD5_TARGETS_UP;GRUETZMANN_PANCREATIC_CANCER_DN;HATADA_METHYLATE…	3D-structure;Acetylation;Alternativesplicing;Cellmembrane;Directproteinsequencing;Membrane;Phosphoprotein;Referenceproteome			6.05332	0.134593	P33241	LSP1_HUMAN	LSP1	Lymphocyte-specific protein 1	No_Responder_TH9619H_Naive_TH9619H;Naive_MTXH_Naive_TH9619H;No_Responder_MTXH_Naive_TH9619H
4.60772	-3.77789	3.77963	-4.60772	biological regulation;cellular macromolecule metabolic process;cellular metabolic process;cellular process;cellular protein metabolic process;cellular response to stimulus;dephosphorylation;intracellular protein kinase cascade;intracellular signal transduction;macromolecule metabolic process;macromolecule modification;MAPKKK cascade;metabolic process;phosphate-containing compound metabolic proces…	catalytic activity;hydrolase activity;hydrolase activity, acting on ester bonds;non-membrane spanning protein tyrosine phosphatase activity;phosphatase activity;phosphoprotein phosphatase activity;phosphoric ester hydrolase activity;protein tyrosine phosphatase activity	cell part;cytoplasm;cytoplasmic part;cytoskeletal part;cytoskeleton;cytosol;internal side of plasma membrane;intracellular non-membrane-bounded organelle;intracellular organelle;intracellular organelle part;intracellular part;membrane part;microtubule cytoskeleton;mitotic spindle;non-membrane-bounded organelle;nuclear part;nucleoplasm;organelle;organelle part;plasma membrane part;spindle	biological regulation;cellular metabolic process;cellular process;macromolecule metabolic process;macromolecule modification;metabolic process;phosphorus metabolic process;primary metabolic process;protein dephosphorylation;protein metabolic process;protein modification process;response to stimulus;signal transduction	cell part;cytoplasm;cytoskeleton;cytosol;intracellular non-membrane-bounded organelle;intracellular organelle;nucleoplasm;organelle	MAPK signaling pathway	Y_phosphatase	ADDYA_ERYTHROID_DIFFERENTIATION_BY_HEMIN;BAELDE_DIABETIC_NEPHROPATHY_DN;BIOCARTA_TCR_PATHWAY;DIAZ_CHRONIC_MYELOGENOUS_LEUKEMIA_UP;FAELT_B_CLL_WITH_VH3_21_UP;HENDRICKS_SMARCA4_TARGETS_UP;HOFMANN_MYELODYSPLASTIC_SYNDROM_LOW_RISK_UP;JAIN_NFKB_SIGNALING;KEGG_MAPK_SIGNALING_PATHWAY;KEGG_MEDICUS_REFERENCE_REGULATION_OF_GF_RTK_RAS_ERK_SIGNALING_PTP;KIM_WT1_TARGETS_12HR_DN;LINDGREN_BLADDER_CANCER_CLUSTER…	3D-structure;Alternativesplicing;Cytoplasm;Cytoskeleton;Hydrolase;Oxidation;Phosphoprotein;Proteinphosphatase;Referenceproteome			6.12942	0.130964	P35236	PTN7_HUMAN	PTPN7	Tyrosine-protein phosphatase non-receptor type 7	Naive_MTXH_No_Responder_MTXH;Naive_TH9619H_No_Responder_MTXH;Naive_MTXH_No_Responder_TH9619H;Naive_TH9619H_No_Responder_TH9619H
-7.4728	-3.13925	-9.35703	9.35703	antibacterial humoral response;antimicrobial humoral response;biological regulation;defense response;defense response to bacterium;defense response to Gram-positive bacterium;homeostasis of number of cells;homeostasis of number of cells in a free-living population;homeostatic process;humoral immune response;immune response;immune system process;multi-organism process;regulation of biological qual…	binding;lipid binding	cell part;cornified envelope;cytoplasm;cytoplasmic membrane-bounded vesicle;cytoplasmic part;cytoplasmic vesicle;cytoskeleton;cytosol;extracellular region;extracellular region part;extracellular space;intracellular membrane-bounded organelle;intracellular non-membrane-bounded organelle;intracellular organelle;intracellular part;membrane-bounded organelle;membrane-bounded vesicle;non-membrane-boun…	biological regulation;homeostatic process;immune system process;multi-organism process;response to biotic stimulus;response to stimulus;response to stress	cell part;cytoplasm;cytoplasmic membrane-bounded vesicle;cytoskeleton;cytosol;extracellular region;extracellular space;intracellular membrane-bounded organelle;intracellular non-membrane-bounded organelle;intracellular organelle;organelle;vesicle		SPRR2	AMIT_SERUM_RESPONSE_480_MCF10A;BLANCO_MELO_COVID19_BRONCHIAL_EPITHELIAL_CELLS_SARS_COV_2_INFECTION_UP;BOSCO_EPITHELIAL_DIFFERENTIATION_MODULE;DARWICHE_PAPILLOMA_RISK_HIGH_UP;DARWICHE_PAPILLOMA_RISK_LOW_UP;DARWICHE_SKIN_TUMOR_PROMOTER_DN;DARWICHE_SKIN_TUMOR_PROMOTER_UP;DARWICHE_SQUAMOUS_CELL_CARCINOMA_UP;ENK_UV_RESPONSE_EPIDERMIS_UP;KAYO_AGING_MUSCLE_UP;MATTHEWS_SKIN_CARCINOGENESIS_VIA_JUN;ONDER_C…	Antibiotic;Antimicrobial;Cytoplasmicvesicle;Disulfidebond;Lipid-binding;Referenceproteome;Repeat;Secreted			9.21814	0.0934286	P35326	SPR2A_HUMAN	SPRR2A	Small proline-rich protein 2A	No_Responder_TH9619H_Naive_MTXH;No_Responder_MTXH_Naive_MTXH;No_Responder_MTXH_Naive_TH9619H;No_Responder_MTXH_No_Responder_TH9619H
-7.45165	4.05128	-8.76889	8.76889	behavior;behavioral response to pain;biological adhesion;biological regulation;cell adhesion;cell migration;cell motility;cell-cell adhesion;cellular component movement;cellular process;cellular response to stimulus;cellular response to stress;endothelial cell-cell adhesion;epithelial cell-cell adhesion;locomotion;multicellular organismal process;multicellular organismal response to stress;muscle…	binding;calcium ion binding;carbohydrate binding;cation binding;glycosaminoglycan binding;growth factor activity;heparin binding;integrin binding;ion binding;metal ion binding;pattern binding;polysaccharide binding;protein binding;protein complex binding;receptor binding	basement membrane;cell part;cytoplasmic part;endoplasmic reticulum;extracellular matrix part;extracellular membrane-bounded organelle;extracellular organelle;extracellular region;extracellular region part;extracellular space;extracellular vesicular exosome;intracellular membrane-bounded organelle;intracellular organelle;intracellular part;membrane-bounded organelle;membrane-bounded vesicle;organe…	behavior;biological adhesion;biological regulation;cell adhesion;cell motility;cellular component movement;cellular process;locomotion;multicellular organismal process;regulation of protein modification process;response to chemical stimulus;response to stimulus;response to stress;tissue remodeling	cell part;endoplasmic reticulum;extracellular organelle;extracellular region;extracellular space;intracellular membrane-bounded organelle;intracellular organelle;organelle;vesicle	ECM-receptor interaction;Focal adhesion;Malaria;Phagosome;TGF-beta signaling pathway	COMP;EGF_CA;TSP_3;TSP_C	AFFAR_YY1_TARGETS_DN;BERTUCCI_MEDULLARY_VS_DUCTAL_BREAST_CANCER_DN;CARRILLOREIXACH_HEPATOBLASTOMA_VS_NORMAL_UP;CERVERA_SDHB_TARGETS_2;CHANDRAN_METASTASIS_DN;CHIANG_LIVER_CANCER_SUBCLASS_CTNNB1_UP;CONCANNON_APOPTOSIS_BY_EPOXOMICIN_UP;DANG_BOUND_BY_MYC;FIGUEROA_AML_METHYLATION_CLUSTER_2_UP;FIGUEROA_AML_METHYLATION_CLUSTER_3_UP;FIGUEROA_AML_METHYLATION_CLUSTER_6_UP;HEBERT_MATRISOME_TNBC_BRAIN_METAST…	Calcium;Celladhesion;Disulfidebond;EGF-likedomain;Endoplasmicreticulum;Extracellularmatrix;Glycoprotein;Growthfactor;Mitogen;Referenceproteome;Repeat;Sarcoplasmicreticulum;Secreted;Signal;Tissueremodeling;Unfoldedproteinresponse			9.437	0.0872	P35443	TSP4_HUMAN	THBS4	Thrombospondin-4	No_Responder_TH9619H_Naive_MTXH;No_Responder_MTXH_Naive_MTXH;No_Responder_TH9619H_Naive_TH9619H;No_Responder_MTXH_Naive_TH9619H
-5.51744	2.10016	-6.2393	6.2393	anatomical structure development;behavior;biological regulation;carbohydrate homeostasis;cell communication;cell proliferation;cellular chemical homeostasis;cellular glucose homeostasis;cellular homeostasis;cellular process;cellular process involved in reproduction;cellular response to carbohydrate stimulus;cellular response to chemical stimulus;cellular response to cobalt ion;cellular response t…	endopeptidase inhibitor activity;endopeptidase regulator activity;enzyme inhibitor activity;enzyme regulator activity;peptidase inhibitor activity;peptidase regulator activity;serine-type endopeptidase inhibitor activity	axon hillock;axon part;basement membrane;cell part;cell projection part;cytoplasmic membrane-bounded vesicle;cytoplasmic part;cytoplasmic vesicle;extracellular matrix part;extracellular membrane-bounded organelle;extracellular organelle;extracellular region;extracellular region part;extracellular space;extracellular vesicular exosome;intracellular membrane-bounded organelle;intracellular organell…	anatomical structure development;behavior;biological regulation;cell communication;cell proliferation;cellular homeostasis;cellular process;developmental process;homeostatic process;multicellular organismal process;neurological system process;response to abiotic stimulus;response to chemical stimulus;response to endogenous stimulus;response to external stimulus;response to extracellular stimulus;…	cell part;cytoplasmic membrane-bounded vesicle;extracellular organelle;extracellular region;extracellular space;intracellular membrane-bounded organelle;intracellular organelle;organelle;vesicle		Serpin	ACEVEDO_LIVER_CANCER_DN;ALCALAY_AML_BY_NPM1_LOCALIZATION_DN;ANASTASSIOU_MULTICANCER_INVASIVENESS_SIGNATURE;BOQUEST_STEM_CELL_CULTURED_VS_FRESH_UP;BOQUEST_STEM_CELL_UP;BOYAULT_LIVER_CANCER_SUBCLASS_G3_DN;BRUNO_HEMATOPOIESIS;BURTON_ADIPOGENESIS_8;CAIRO_LIVER_DEVELOPMENT_DN;CHICAS_RB1_TARGETS_CONFLUENT;CUI_TCF21_TARGETS_2_UP;CUI_TCF21_TARGETS_UP;DURAND_STROMA_S_UP;FARMER_BREAST_CANCER_CLUSTER_4;HADD…	3D-structure;Directproteinsequencing;Dwarfism;Glycoprotein;Osteogenesisimperfecta;Phosphoprotein;Pyrrolidonecarboxylicacid;Referenceproteome;Secreted;Signal			6.67148	0.119914	P36955	PEDF_HUMAN	SERPINF1	Pigment epithelium-derived factor	No_Responder_TH9619H_Naive_MTXH;No_Responder_MTXH_Naive_MTXH;No_Responder_TH9619H_Naive_TH9619H;No_Responder_MTXH_Naive_TH9619H
-5.8293	-2.32909	-6.17822	6.17822	anatomical structure development;anatomical structure formation involved in morphogenesis;anatomical structure morphogenesis;angiogenesis;biological adhesion;biological regulation;cell adhesion;cell morphogenesis;cell morphogenesis involved in differentiation;cellular component morphogenesis;cellular component organization;cellular component organization at cellular level;cellular component organ…	binding;cation binding;extracellular matrix structural constituent;extracellular matrix structural constituent conferring tensile strength;ion binding;metal ion binding;structural molecule activity	basement membrane;cell part;collagen;cytoplasmic part;endoplasmic reticulum lumen;endoplasmic reticulum part;extracellular matrix part;extracellular membrane-bounded organelle;extracellular organelle;extracellular region;extracellular region part;extracellular space;extracellular vesicular exosome;intracellular organelle lumen;intracellular organelle part;intracellular part;membrane-bounded organ…	anatomical structure development;anatomical structure formation involved in morphogenesis;anatomical structure morphogenesis;biological adhesion;biological regulation;cell adhesion;cell morphogenesis;cellular component morphogenesis;cellular component organization;cellular process;developmental process;extracellular matrix organization;extracellular structure organization;multicellular organismal…	cell part;extracellular organelle;extracellular region;extracellular space;organelle;vesicle	Protein digestion and absorption	Collagen;Collagen_trimer;DUF959;Endostatin;Fz	ACEVEDO_LIVER_CANCER_WITH_H3K27ME3_DN;BLALOCK_ALZHEIMERS_DISEASE_UP;BOQUEST_STEM_CELL_CULTURED_VS_FRESH_UP;BOYAULT_LIVER_CANCER_SUBCLASS_G3_DN;BURTON_ADIPOGENESIS_4;CAIRO_HEPATOBLASTOMA_CLASSES_DN;CAIRO_LIVER_DEVELOPMENT_DN;CHIANG_LIVER_CANCER_SUBCLASS_PROLIFERATION_DN;COULOUARN_TEMPORAL_TGFB1_SIGNATURE_DN;DAVICIONI_MOLECULAR_ARMS_VS_ERMS_UP;DAVICIONI_PAX_FOXO1_SIGNATURE_IN_ARMS_UP;DAVICIONI_TARG…	3D-structure;Alternativepromoterusage;Alternativesplicing;Basementmembrane;Celladhesion;Collagen;Disulfidebond;Extracellularmatrix;Glaucoma;Glycoprotein;Hydroxylation;Metal-binding;Phosphoprotein;Proteoglycan;Referenceproteome;Repeat;Secreted;Signal;Zinc	ITGA5-ITGB1-CAL4A3 complex		6.39413	0.123687	P39060	COIA1_HUMAN	COL18A1	Collagen alpha-1(XVIII) chain	No_Responder_MTXH_Naive_MTXH;No_Responder_MTXH_Naive_TH9619H;No_Responder_MTXH_No_Responder_TH9619H
-4.76164	1.81098	-5.83122	5.83122	anatomical structure homeostasis;base-excision repair, gap-filling;behavior;biological regulation;biosynthetic process;catabolic process;cellular biosynthetic process;cellular catabolic process;cellular component organization;cellular component organization at cellular level;cellular component organization or biogenesis;cellular component organization or biogenesis at cellular level;cellular macr…	5'-3' exonuclease activity;5'-flap endonuclease activity;binding;catalytic activity;cation binding;damaged DNA binding;deoxyribonuclease activity;DNA binding;double-stranded DNA binding;double-stranded DNA specific exodeoxyribonuclease activity;endodeoxyribonuclease activity;endodeoxyribonuclease activity, producing 5'-phosphomonoesters;endonuclease activity;endonuclease activity, active with eit…	cell part;chromosomal part;chromosome, telomeric region;cytoplasmic part;intracellular membrane-bounded organelle;intracellular non-membrane-bounded organelle;intracellular organelle;intracellular organelle part;intracellular part;macromolecular complex;membrane;membrane-bounded organelle;mitochondrion;non-membrane-bounded organelle;nuclear part;nucleolus;nucleoplasm;nucleus;organelle;organelle p…	behavior;biological regulation;biosynthetic process;catabolic process;cellular component organization;cellular metabolic process;cellular nitrogen compound metabolic process;cellular process;chromosome organization;DNA metabolic process;DNA recombination;DNA repair;DNA replication;homeostatic process;macromolecule metabolic process;metabolic process;multicellular organismal process;neurological s…	cell part;intracellular membrane-bounded organelle;intracellular non-membrane-bounded organelle;intracellular organelle;macromolecular complex;membrane;mitochondrion;nucleolus;nucleoplasm;nucleus;organelle	Base excision repair;DNA replication;Non-homologous end-joining	XPG_I;XPG_N	AFFAR_YY1_TARGETS_DN;BASAKI_YBX1_TARGETS_UP;BASSO_B_LYMPHOCYTE_NETWORK;BENPORATH_CYCLING_GENES;BENPORATH_ES_1;BERENJENO_TRANSFORMED_BY_RHOA_UP;BIDUS_METASTASIS_UP;BILD_E2F3_ONCOGENIC_SIGNATURE;BLANCO_MELO_BRONCHIAL_EPITHELIAL_CELLS_INFLUENZA_A_DEL_NS1_INFECTION_DN;BLANCO_MELO_COVID19_SARS_COV_2_INFECTION_A594_CELLS_DN;BLUM_RESPONSE_TO_SALIRASIB_DN;BOYAULT_LIVER_CANCER_SUBCLASS_G23_UP;BROWNE_HCMV_…	3D-structure;Acetylation;Alternativeinitiation;Directproteinsequencing;DNAdamage;DNArepair;DNAreplication;Endonuclease;Exonuclease;Hydrolase;Magnesium;Metal-binding;Methylation;Mitochondrion;Nuclease;Nucleus;Phosphoprotein;Referenceproteome	9-1-1-FEN1 complex;FEN1-WRN complex		5.99303	0.137686	P39748	FEN1_HUMAN	FEN1	Flap endonuclease 1	No_Responder_TH9619H_Naive_MTXH;No_Responder_MTXH_Naive_MTXH;No_Responder_MTXH_Naive_TH9619H
-7.00536	3.71057	-2.8009	7.00536	activation of phospholipase D activity;biological regulation;cellular component organization;cellular component organization at cellular level;cellular component organization or biogenesis;cellular component organization or biogenesis at cellular level;cellular localization;cellular macromolecule localization;cellular metabolic process;cellular process;cellular protein localization;endosome trans…	binding;catalytic activity;cation binding;enzyme activator activity;enzyme regulator activity;GTP binding;GTPase activity;guanyl nucleotide binding;guanyl ribonucleotide binding;hydrolase activity;hydrolase activity, acting on acid anhydrides;hydrolase activity, acting on acid anhydrides, in phosphorus-containing anhydrides;ion binding;metal ion binding;nucleoside-triphosphatase activity;nucleoti…	cell part;cytoplasm;cytoplasmic part;cytosol;Golgi apparatus;Golgi apparatus part;Golgi membrane;intracellular membrane-bounded organelle;intracellular organelle;intracellular organelle part;intracellular part;membrane;membrane-bounded organelle;organelle;organelle membrane;organelle part;trans-Golgi network;trans-Golgi network membrane	biological regulation;cellular component organization;cellular localization;cellular metabolic process;cellular process;endosome transport;establishment of localization;Golgi organization;localization;metabolic process;organelle organization;protein transport;secondary metabolic process;toxin metabolic process;transport;vesicle-mediated transport	cell part;cytoplasm;cytosol;Golgi apparatus;intracellular membrane-bounded organelle;intracellular organelle;membrane;organelle		Arf	ACEVEDO_LIVER_TUMOR_VS_NORMAL_ADJACENT_TISSUE_UP;BAELDE_DIABETIC_NEPHROPATHY_DN;BARRIER_COLON_CANCER_RECURRENCE_UP;BENPORATH_MYC_MAX_TARGETS;BLALOCK_ALZHEIMERS_DISEASE_DN;BORCZUK_MALIGNANT_MESOTHELIOMA_UP;CHOW_RASSF1_TARGETS_DN;DANG_BOUND_BY_MYC;DIAZ_CHRONIC_MYELOGENOUS_LEUKEMIA_UP;DOUGLAS_BMI1_TARGETS_DN;FORTSCHEGGER_PHF8_TARGETS_DN;GAZDA_DIAMOND_BLACKFAN_ANEMIA_PROGENITOR_DN;HOFFMANN_LARGE_TO_S…	3D-structure;Alternativesplicing;Golgiapparatus;GTP-binding;Lipoprotein;Magnesium;Membrane;Metal-binding;Myristate;Nucleotide-binding;Referenceproteome	ARF1-ARL1-PKD2-ARFIP2 complex		7.04828	0.107525	P40616	ARL1_HUMAN	ARL1	ADP-ribosylation factor-like protein 1	Naive_MTXH_Naive_TH9619H;No_Responder_TH9619H_Naive_TH9619H;No_Responder_MTXH_Naive_TH9619H;No_Responder_MTXH_Naive_MTXH
-10.522	10.1146	-10.1974	10.522	activation of immune response;activation of innate immune response;antigen receptor-mediated signaling pathway;B cell receptor signaling pathway;biological regulation;cell surface receptor linked signaling pathway;cellular defense response;cellular process;cellular response to chemical stimulus;cellular response to cytokine stimulus;cellular response to interferon-beta;cellular response to organi…	binding;DNA binding;double-stranded DNA binding;nucleic acid binding;structure-specific DNA binding	azurophil granule lumen;cell part;cytoplasmic membrane-bounded vesicle lumen;cytoplasmic part;cytoplasmic vesicle part;cytosol;extracellular membrane-bounded organelle;extracellular organelle;extracellular region;extracellular region part;extracellular vesicular exosome;intracellular membrane-bounded organelle;intracellular non-membrane-bounded organelle;intracellular organelle;intracellular orga…	biological regulation;cellular process;immune system process;response to chemical stimulus;response to DNA damage stimulus;response to stimulus;response to stress;signal transduction	cell part;cytosol;extracellular organelle;extracellular region;intracellular membrane-bounded organelle;intracellular non-membrane-bounded organelle;intracellular organelle;nucleolus;nucleoplasm;organelle;vesicle		HIN;PYRIN	BILBAN_B_CLL_LPL_DN;BLALOCK_ALZHEIMERS_DISEASE_DN;BROWNE_HCMV_INFECTION_10HR_UP;BROWNE_HCMV_INFECTION_14HR_UP;BROWNE_HCMV_INFECTION_48HR_UP;BROWNE_HCMV_INFECTION_6HR_UP;CHUNG_BLISTER_CYTOTOXICITY_DN;DELYS_THYROID_CANCER_UP;DIAZ_CHRONIC_MYELOGENOUS_LEUKEMIA_DN;DODD_NASOPHARYNGEAL_CARCINOMA_DN;FULCHER_INFLAMMATORY_RESPONSE_LECTIN_VS_LPS_DN;GAL_LEUKEMIC_STEM_CELL_DN;HOFMANN_MYELODYSPLASTIC_SYNDROM_R…	3D-structure;Activator;Cytoplasm;Directproteinsequencing;DNA-binding;Nucleus;Referenceproteome;Repressor;Transcription;Transcriptionregulation		+	14.4858	0.048	P41218	MNDA_HUMAN	MNDA	Myeloid cell nuclear differentiation antigen	No_Responder_TH9619H_Naive_TH9619H;No_Responder_MTXH_Naive_TH9619H;No_Responder_TH9619H_Naive_MTXH;No_Responder_MTXH_Naive_MTXH
-4.39413	4.44207	-4.93496	4.93496	alcohol metabolic process;biosynthetic process;carboxylic acid catabolic process;carboxylic acid metabolic process;catabolic process;cellular catabolic process;cellular ketone metabolic process;cellular lipid catabolic process;cellular lipid metabolic process;cellular metabolic process;cellular process;cellular response to chemical stimulus;cellular response to hypoxia;cellular response to oxygen…	acetyl-CoA C-acetyltransferase activity;acetyl-CoA C-acyltransferase activity;acetyl-CoA hydrolase activity;acetyltransferase activity;acyl-CoA hydrolase activity;acyl-CoA thioesterase activity;binding;C-acetyltransferase activity;C-acyltransferase activity;catalytic activity;CoA hydrolase activity;hydrolase activity;hydrolase activity, acting on ester bonds;nucleic acid binding;palmitoyl-CoA hyd…	cell part;cytoplasmic part;intracellular membrane-bounded organelle;intracellular organelle;intracellular organelle lumen;intracellular organelle part;intracellular part;membrane-bounded organelle;membrane-enclosed lumen;mitochondrial matrix;mitochondrial part;mitochondrion;organelle;organelle lumen;organelle part	alcohol metabolic process;biosynthetic process;catabolic process;cellular ketone metabolic process;cellular lipid metabolic process;cellular metabolic process;cellular process;lipid metabolic process;metabolic process;organic acid metabolic process;primary metabolic process;response to chemical stimulus;response to stimulus;response to stress;small molecule metabolic process	cell part;intracellular membrane-bounded organelle;intracellular organelle;mitochondrion;organelle	Benzoate degradation;Fatty acid elongation in mitochondria;Fatty acid metabolism;Valine, leucine and isoleucine degradation	Thiolase_C;Thiolase_N	ABBUD_LIF_SIGNALING_1_UP;ALCALAY_AML_BY_NPM1_LOCALIZATION_DN;BECKER_TAMOXIFEN_RESISTANCE_DN;BERENJENO_ROCK_SIGNALING_NOT_VIA_RHOA_UP;BOYAULT_LIVER_CANCER_SUBCLASS_G123_DN;BROWNE_HCMV_INFECTION_16HR_DN;BURTON_ADIPOGENESIS_6;CAIRO_HEPATOBLASTOMA_DN;CAIRO_LIVER_DEVELOPMENT_DN;CARRILLOREIXACH_HEPATOBLASTOMA_VS_NORMAL_DN;CHEMNITZ_RESPONSE_TO_PROSTAGLANDIN_E2_DN;DAIRKEE_CANCER_PRONE_RESPONSE_BPA_E2;DEL…	3D-structure;Acetylation;Acyltransferase;Directproteinsequencing;Fattyacidmetabolism;Hydrolase;Lipidmetabolism;Mitochondrion;Phosphoprotein;Referenceproteome;Transferase;Transitpeptide			6.94005	0.112754	P42765	THIM_HUMAN	ACAA2	3-ketoacyl-CoA thiolase, mitochondrial	No_Responder_TH9619H_Naive_MTXH;No_Responder_MTXH_Naive_MTXH;No_Responder_TH9619H_Naive_TH9619H;No_Responder_MTXH_Naive_TH9619H
-5.6302	7.54579	-7.79363	7.79363	acute inflammatory response;anatomical structure formation involved in morphogenesis;angiogenesis;angiogenesis involved in wound healing;biological regulation;carbohydrate homeostasis;chemical homeostasis;defense response;developmental process;energy homeostasis;glucose homeostasis;homeostatic process;inflammatory response;kinin cascade;macromolecule metabolic process;metabolic process;multicellu…	carboxypeptidase activity;catalytic activity;dipeptidyl-peptidase activity;exopeptidase activity;hydrolase activity;peptidase activity;peptidase activity, acting on L-amino acid peptides;serine hydrolase activity;serine-type carboxypeptidase activity;serine-type exopeptidase activity;serine-type peptidase activity	azurophil granule membrane;basal part of cell;cell part;cytoplasmic part;cytoplasmic vesicle membrane;cytoplasmic vesicle part;extracellular membrane-bounded organelle;extracellular organelle;extracellular region part;extracellular vesicular exosome;intracellular membrane-bounded organelle;intracellular organelle;intracellular organelle part;intracellular part;membrane;membrane-bounded organelle;…	anatomical structure formation involved in morphogenesis;biological regulation;developmental process;homeostatic process;macromolecule metabolic process;metabolic process;multicellular organismal process;primary metabolic process;protein metabolic process;proteolysis;response to stimulus;response to stress	basal part of cell;cell part;extracellular organelle;intracellular membrane-bounded organelle;intracellular organelle;membrane;organelle;plasma membrane;vesicle	Protein digestion and absorption	Peptidase_S28	AIYAR_COBRA1_TARGETS_UP;BENPORATH_NANOG_TARGETS;BILANGES_RAPAMYCIN_SENSITIVE_VIA_TSC1_AND_TSC2;BLALOCK_ALZHEIMERS_DISEASE_INCIPIENT_UP;BLALOCK_ALZHEIMERS_DISEASE_UP;CHEN_METABOLIC_SYNDROM_NETWORK;FULCHER_INFLAMMATORY_RESPONSE_LECTIN_VS_LPS_DN;GRAESSMANN_APOPTOSIS_BY_DOXORUBICIN_UP;GRAESSMANN_RESPONSE_TO_MC_AND_DOXORUBICIN_UP;GRYDER_PAX3FOXO1_ENHANCERS_IN_TADS;GRYDER_PAX3FOXO1_TOP_ENHANCERS;HORIUC…	3D-structure;Alternativesplicing;Carboxypeptidase;Directproteinsequencing;Disulfidebond;Glycoprotein;Hydrolase;Lysosome;Protease;Referenceproteome;Signal;Zymogen			10.0637	0.0823529	P42785	PCP_HUMAN	PRCP	Lysosomal Pro-X carboxypeptidase	No_Responder_MTXH_Naive_MTXH;No_Responder_TH9619H_Naive_MTXH;No_Responder_MTXH_Naive_TH9619H;No_Responder_TH9619H_Naive_TH9619H
-6.44932	6.44932	-5.32481	5.15907	activation of immune response;adaptive immune response;antigen receptor-mediated signaling pathway;B cell activation;beta selection;biological adhesion;biological regulation;calcium-mediated signaling;cell activation;cell adhesion;cell differentiation;cell migration;cell motility;cell surface receptor linked signaling pathway;cell-cell adhesion;cellular component movement;cellular developmental p…	adenyl nucleotide binding;adenyl ribonucleotide binding;ATP binding;binding;catalytic activity;kinase activity;non-membrane spanning protein tyrosine kinase activity;nucleotide binding;phosphoprotein binding;phosphotransferase activity, alcohol group as acceptor;phosphotyrosine binding;protein binding;protein kinase activity;protein phosphorylated amino acid binding;protein tyrosine kinase activi…	cell junction;cell part;cell-cell junction;cytoplasm;cytoplasmic part;cytosol;extrinsic to internal side of plasma membrane;extrinsic to membrane;extrinsic to plasma membrane;immunological synapse;intracellular part;macromolecular complex;membrane;membrane part;plasma membrane;plasma membrane part;protein complex;receptor complex;T cell receptor complex	biological adhesion;biological regulation;cell activation;cell adhesion;cell differentiation;cell motility;cellular component movement;cellular metabolic process;cellular process;developmental process;immune system process;locomotion;macromolecule metabolic process;macromolecule modification;metabolic process;peptidyl-amino acid modification;phosphorus metabolic process;primary metabolic process;…	cell part;cytoplasm;cytosol;macromolecular complex;membrane;plasma membrane;protein complex;receptor complex	Natural killer cell mediated cytotoxicity;Primary immunodeficiency;T cell receptor signaling pathway	PK_Tyr_Ser-Thr;SH2	ACEVEDO_METHYLATED_IN_LIVER_CANCER_DN;BIOCARTA_CSK_PATHWAY;BIOCARTA_TCR_PATHWAY;BIOCARTA_TCRA_PATHWAY;CHIARETTI_ACUTE_LYMPHOBLASTIC_LEUKEMIA_ZAP70;CUI_GLUCOSE_DEPRIVATION;FINETTI_BREAST_CANCER_KINOME_GREEN;GRAESSMANN_APOPTOSIS_BY_DOXORUBICIN_UP;HAN_SATB1_TARGETS_UP;HOLLMANN_APOPTOSIS_VIA_CD40_DN;HUTTMANN_B_CLL_POOR_SURVIVAL_UP;JAATINEN_HEMATOPOIETIC_STEM_CELL_DN;KASLER_HDAC7_TARGETS_1_UP;KEGG_MED…	3D-structure;Acetylation;Adaptiveimmunity;Alternativesplicing;ATP-binding;Cellmembrane;Cytoplasm;Diseasevariant;Immunity;Isopeptidebond;Kinase;Membrane;Nucleotide-binding;Phosphoprotein;Referenceproteome;Repeat;SCID;SH2domain;Transferase;Tyrosine-proteinkinase;Ublconjugation	ZAP70-CRKL-WIPF1-WAS complex		8.1971	0.0922	P43403	ZAP70_HUMAN	ZAP70	Tyrosine-protein kinase ZAP-70	No_Responder_MTXH_Naive_TH9619H;No_Responder_TH9619H_Naive_TH9619H;No_Responder_MTXH_Naive_MTXH;No_Responder_TH9619H_Naive_MTXH
4.69712	-4.69712	4.41378	-1.52866	alcohol biosynthetic process;alcohol catabolic process;alcohol metabolic process;amino sugar biosynthetic process;amino sugar catabolic process;amino sugar metabolic process;biosynthetic process;carbohydrate biosynthetic process;carbohydrate catabolic process;carbohydrate metabolic process;carboxylic acid metabolic process;catabolic process;cellular biosynthetic process;cellular carbohydrate bios…	binding;catalytic activity;deaminase activity;glucosamine-6-phosphate deaminase activity;identical protein binding;intramolecular oxidoreductase activity;intramolecular oxidoreductase activity, interconverting aldoses and ketoses;isomerase activity;protein binding	cell part;cytoplasm;cytoplasmic part;cytosol;extracellular membrane-bounded organelle;extracellular organelle;extracellular region part;extracellular vesicular exosome;intracellular part;membrane-bounded organelle;membrane-bounded vesicle;organelle;vesicle	alcohol metabolic process;biosynthetic process;carbohydrate metabolic process;catabolic process;cellular ketone metabolic process;cellular metabolic process;cellular nitrogen compound metabolic process;cellular process;generation of precursor metabolites and energy;metabolic process;nitrogen compound metabolic process;nucleobase-containing compound metabolic process;nucleotide-sugar metabolic pro…	cell part;cytoplasm;cytosol;extracellular organelle;organelle;vesicle	Amino sugar and nucleotide sugar metabolism	Glucosamine_iso	ACOSTA_PROLIFERATION_INDEPENDENT_MYC_TARGETS_UP;ALFANO_MYC_TARGETS;BERENJENO_TRANSFORMED_BY_RHOA_DN;BOSCO_ALLERGEN_INDUCED_TH2_ASSOCIATED_MODULE;BRUINS_UVC_RESPONSE_LATE;BUYTAERT_PHOTODYNAMIC_THERAPY_STRESS_UP;CREIGHTON_ENDOCRINE_THERAPY_RESISTANCE_4;DESERT_STEM_CELL_HEPATOCELLULAR_CARCINOMA_SUBCLASS_UP;DODD_NASOPHARYNGEAL_CARCINOMA_DN;DOUGLAS_BMI1_TARGETS_DN;FEVR_CTNNB1_TARGETS_UP;GOLDRATH_ANTIG…	3D-structure;Acetylation;Alternativesplicing;Carbohydratemetabolism;Cytoplasm;Hydrolase;Isomerase;Phosphoprotein;Referenceproteome			5.21426	0.178685	P46926	GNPI1_HUMAN	GNPDA1	Glucosamine-6-phosphate isomerase 1	Naive_MTXH_No_Responder_TH9619H;Naive_TH9619H_No_Responder_TH9619H;Naive_MTXH_No_Responder_MTXH;Naive_TH9619H_No_Responder_MTXH
-9.52544	8.87998	-8.83781	9.52544	ameboidal cell migration;anatomical structure development;biological regulation;cell development;cell migration;cell motility;cell surface receptor linked signaling pathway;cellular component movement;cellular developmental process;cellular process;cellular response to calcium ion;cellular response to chemical stimulus;cellular response to endogenous stimulus;cellular response to epidermal growth…	actin binding;actin filament binding;binding;binding, bridging;cadherin binding;calcium ion binding;calmodulin binding;cation binding;cell adhesion molecule binding;cytoskeletal protein binding;enzyme activator activity;enzyme binding;enzyme inhibitor activity;enzyme regulator activity;GTPase activator activity;GTPase binding;GTPase inhibitor activity;GTPase regulator activity;ion binding;kinase …	actin filament;adherens junction;anchoring junction;apical plasma membrane;axon;basolateral plasma membrane;cell cortex;cell cortex part;cell junction;cell part;cell projection;cell projection part;cell-substrate adherens junction;cell-substrate junction;cortical actin cytoskeleton;cortical cytoskeleton;cytoplasm;cytoplasmic part;cytoplasmic vesicle membrane;cytoplasmic vesicle part;cytoskeletal …	anatomical structure development;biological regulation;cell development;cell motility;cellular component movement;cellular process;developmental process;locomotion;regulation of cell cycle;regulation of mitotic cell cycle;regulation of protein modification process;response to chemical stimulus;response to endogenous stimulus;response to stimulus;signal transduction	cell cortex;cell part;cell projection;cytoplasm;cytoskeleton;cytosol;extracellular organelle;intracellular membrane-bounded organelle;intracellular non-membrane-bounded organelle;intracellular organelle;macromolecular complex;membrane;midbody;neuron projection;nucleus;organelle;plasma membrane;protein complex;site of polarized growth;vesicle	Regulation of actin cytoskeleton	CH;IQ;RasGAP;RasGAP_C	ACEVEDO_LIVER_CANCER_UP;BLALOCK_ALZHEIMERS_DISEASE_UP;BONOME_OVARIAN_CANCER_SURVIVAL_OPTIMAL_DEBULKING;BOUDOUKHA_BOUND_BY_IGF2BP2;BOYLAN_MULTIPLE_MYELOMA_C_D_UP;BROWN_MYELOID_CELL_DEVELOPMENT_UP;BYSTRYKH_HEMATOPOIESIS_STEM_CELL_AND_BRAIN_QTL_CIS;CARRILLOREIXACH_MRS3_VS_LOWER_RISK_HEPATOBLASTOMA_DN;COULOUARN_TEMPORAL_TGFB1_SIGNATURE_UP;DER_IFN_BETA_RESPONSE_UP;DOUGLAS_BMI1_TARGETS_UP;FALVELLA_SMOK…	3D-structure;Acetylation;Calmodulin-binding;Cellmembrane;Cytoplasm;Directproteinsequencing;Host-virusinteraction;Membrane;Nucleus;Phosphoprotein;Referenceproteome;Repeat	60S APC containing complex;APC-IQGAP1 complex;APC-IQGAP1-Cdc42 complex;APC-IQGAP1-CLIP-170 complex;APC-IQGAP1-Rac1 complex;Emerin complex 52;IQGAP1-CXCR2 complex;LGR4-RSPO supercomplex	+	12.8129	0.044	P46940	IQGA1_HUMAN	IQGAP1	Ras GTPase-activating-like protein IQGAP1	No_Responder_TH9619H_Naive_TH9619H;No_Responder_MTXH_Naive_TH9619H;No_Responder_TH9619H_Naive_MTXH;No_Responder_MTXH_Naive_MTXH
-3.87096	2.67307	-3.5126	3.87096	2-oxoglutarate metabolic process;acetyl-CoA catabolic process;acetyl-CoA metabolic process;carbohydrate metabolic process;carboxylic acid metabolic process;catabolic process;cellular aldehyde metabolic process;cellular carbohydrate metabolic process;cellular catabolic process;cellular ketone metabolic process;cellular metabolic process;cellular nitrogen compound metabolic process;cellular process…	binding;catalytic activity;cation binding;coenzyme binding;cofactor binding;ion binding;isocitrate dehydrogenase (NADP+) activity;isocitrate dehydrogenase activity;magnesium ion binding;metal ion binding;NAD binding;nucleotide binding;oxidoreductase activity;oxidoreductase activity, acting on CH-OH group of donors;oxidoreductase activity, acting on the CH-OH group of donors, NAD or NADP as accept…	cell part;cytoplasmic part;cytosol;extracellular membrane-bounded organelle;extracellular organelle;extracellular region part;extracellular vesicular exosome;intracellular membrane-bounded organelle;intracellular organelle;intracellular organelle lumen;intracellular organelle part;intracellular part;membrane-bounded organelle;membrane-bounded vesicle;membrane-enclosed lumen;microbody;mitochondria…	carbohydrate metabolic process;catabolic process;cellular aldehyde metabolic process;cellular ketone metabolic process;cellular metabolic process;cellular nitrogen compound metabolic process;cellular process;cofactor metabolic process;heterocycle metabolic process;metabolic process;nitrogen compound metabolic process;nucleobase-containing compound metabolic process;nucleobase-containing small mol…	cell part;cytosol;extracellular organelle;intracellular membrane-bounded organelle;intracellular organelle;microbody;mitochondrion;organelle;peroxisome;vesicle	Carbon fixation pathways in prokaryotes;Citrate cycle (TCA cycle);Glutathione metabolism;Peroxisome	Iso_dh	ACEVEDO_LIVER_CANCER_DN;AKL_HTLV1_INFECTION_UP;ALCALAY_AML_BY_NPM1_LOCALIZATION_DN;BENPORATH_PROLIFERATION;BIOCARTA_KREB_PATHWAY;BLALOCK_ALZHEIMERS_DISEASE_UP;BOCHKIS_FOXA2_TARGETS;CHARAFE_BREAST_CANCER_LUMINAL_VS_MESENCHYMAL_UP;CHAUHAN_RESPONSE_TO_METHOXYESTRADIOL_DN;CHICAS_RB1_TARGETS_CONFLUENT;CHICAS_RB1_TARGETS_GROWING;CHICAS_RB1_TARGETS_SENESCENT;CREIGHTON_ENDOCRINE_THERAPY_RESISTANCE_3;CREI…	3D-structure;Acetylation;Alternativesplicing;Diseasevariant;Glyoxylatebypass;Magnesium;Manganese;Metal-binding;Mitochondrion;NADP;Oxidoreductase;Referenceproteome;Transitpeptide;Tricarboxylicacidcycle	Isocitrate dehydrogenase [NADP], mitochondrial		5.10981	0.182891	P48735	IDHP_HUMAN	IDH2	Isocitrate dehydrogenase [NADP], mitochondrial	No_Responder_TH9619H_Naive_TH9619H;No_Responder_MTXH_Naive_TH9619H;No_Responder_TH9619H_Naive_MTXH;No_Responder_MTXH_Naive_MTXH
-8.91397	4.71491	-9.61298	9.61298	activation of immune response;biological regulation;complement activation;complement activation, lectin pathway;defense response;humoral immune response;immune effector process;immune response;immune system process;innate immune response;macromolecule metabolic process;metabolic process;negative regulation of biological process;negative regulation of complement activation;negative regulation of h…	binding;calcium ion binding;calcium-dependent protein binding;catalytic activity;cation binding;endopeptidase activity;hydrolase activity;identical protein binding;ion binding;metal ion binding;peptidase activity;peptidase activity, acting on L-amino acid peptides;protein binding;protein dimerization activity;protein homodimerization activity;serine hydrolase activity;serine-type endopeptidase ac…	cell part;cytoplasmic part;cytosol;extracellular region;extracellular region part;extracellular space;intracellular organelle part;intracellular part;nuclear part;nucleoplasm;organelle part	biological regulation;immune system process;macromolecule metabolic process;metabolic process;primary metabolic process;protein maturation;protein metabolic process;response to stimulus;response to stress	cell part;cytosol;extracellular region;extracellular space;nucleoplasm	Complement and coagulation cascades;Staphylococcus aureus infection	CUB;Sushi;Trypsin	AFFAR_YY1_TARGETS_UP;BIOCARTA_COMP_PATHWAY;BIOCARTA_LECTIN_PATHWAY;BLALOCK_ALZHEIMERS_DISEASE_UP;BOYAULT_LIVER_CANCER_SUBCLASS_G3_DN;BROWNE_HCMV_INFECTION_48HR_DN;CHANGOLKAR_H2AFY_TARGETS_DN;DODD_NASOPHARYNGEAL_CARCINOMA_UP;GOZGIT_ESR1_TARGETS_DN;GRAESSMANN_APOPTOSIS_BY_DOXORUBICIN_UP;GRAESSMANN_APOPTOSIS_BY_SERUM_DEPRIVATION_DN;GRAESSMANN_RESPONSE_TO_MC_AND_DOXORUBICIN_UP;KEGG_COMPLEMENT_AND_COA…	3D-structure;Alternativesplicing;Autocatalyticcleavage;Calcium;Complementactivationlectinpathway;Directproteinsequencing;Diseasevariant;Disulfidebond;EGF-likedomain;Glycoprotein;Hydrolase;Hydroxylation;Immunity;Innateimmunity;Metal-binding;Protease;Referenceproteome;Repeat;Secreted;Serineprotease;Signal;Sushi			10.7709	0.0778182	P48740	MASP1_HUMAN	MASP1	Mannan-binding lectin serine protease 1	No_Responder_TH9619H_Naive_MTXH;No_Responder_MTXH_Naive_MTXH;No_Responder_TH9619H_Naive_TH9619H;No_Responder_MTXH_Naive_TH9619H;No_Responder_MTXH_No_Responder_TH9619H
-3.84516	3.86111	-3.86111	3.35481	alcohol metabolic process;amine metabolic process;biosynthetic process;CDP-choline pathway;cellular amine metabolic process;cellular biogenic amine metabolic process;cellular biosynthetic process;cellular lipid metabolic process;cellular metabolic process;cellular nitrogen compound metabolic process;cellular process;ethanolamine-containing compound metabolic process;glycerolipid biosynthetic proc…	alcohol binding;amine binding;binding;calmodulin binding;catalytic activity;cation binding;choline-phosphate cytidylyltransferase activity;cytidylyltransferase activity;identical protein binding;ion binding;lipid binding;nucleotidyltransferase activity;phosphatidylcholine binding;phospholipid binding;protein binding;protein dimerization activity;protein homodimerization activity;quaternary ammoni…	cell part;cytoplasmic part;cytosol;endoplasmic reticulum;endoplasmic reticulum membrane;endoplasmic reticulum part;envelope;glycogen granule;intracellular membrane-bounded organelle;intracellular organelle;intracellular organelle part;intracellular part;membrane;membrane part;membrane-bounded organelle;nuclear envelope;nuclear part;nucleus;organelle;organelle envelope;organelle membrane;organelle…	alcohol metabolic process;amine metabolic process;biosynthetic process;cellular lipid metabolic process;cellular metabolic process;cellular nitrogen compound metabolic process;cellular process;lipid metabolic process;metabolic process;nitrogen compound metabolic process;primary metabolic process;small molecule metabolic process	cell part;cytosol;endoplasmic reticulum;intracellular membrane-bounded organelle;intracellular organelle;membrane;nuclear envelope;nucleus;organelle	Glycerophospholipid metabolism;Phosphonate and phosphinate metabolism	CTP_transf_like	BANDRES_RESPONSE_TO_CARMUSTIN_MGMT_48HR_DN;BENPORATH_MYC_MAX_TARGETS;BYSTRYKH_HEMATOPOIESIS_STEM_CELL_QTL_TRANS;CONCANNON_APOPTOSIS_BY_EPOXOMICIN_UP;CREIGHTON_ENDOCRINE_THERAPY_RESISTANCE_5;DANG_BOUND_BY_MYC;DOUGLAS_BMI1_TARGETS_DN;GARGALOVIC_RESPONSE_TO_OXIDIZED_PHOSPHOLIPIDS_BLUE_UP;HOUNKPE_HOUSEKEEPING_GENES;IBRAHIM_NRF1_UP;KASLER_HDAC7_TARGETS_1_UP;KEGG_GLYCEROPHOSPHOLIPID_METABOLISM;LIU_BREA…	Acetylation;Cone-roddystrophy;Cytoplasm;Diseasevariant;Dwarfism;Endoplasmicreticulum;Lipidbiosynthesis;Lipidmetabolism;Membrane;Nucleotidyltransferase;Nucleus;Phospholipidbiosynthesis;Phospholipidmetabolism;Phosphoprotein;Referenceproteome;Repeat;Transferase;Ublconjugation			5.75296	0.146166	P49585	PCY1A_HUMAN	PCYT1A	Choline-phosphate cytidylyltransferase A	No_Responder_MTXH_Naive_MTXH;No_Responder_TH9619H_Naive_MTXH;No_Responder_MTXH_Naive_TH9619H;No_Responder_TH9619H_Naive_TH9619H
-7.78516	3.12788	-8.53428	8.53428	aging;anatomical structure development;anatomical structure morphogenesis;apoptosis;appendage development;artery morphogenesis;biological adhesion;biological regulation;biomineral tissue development;blood vessel morphogenesis;BMP signaling pathway;bone mineralization;cartilage development;cartilage development involved in endochondral bone morphogenesis;cell adhesion;cell aging;cell death;cell de…	binding;calcium ion binding;carbohydrate binding;cation binding;collagen binding;enzyme binding;extracellular matrix structural constituent;glycoprotein binding;glycosaminoglycan binding;heparan sulfate proteoglycan binding;heparin binding;integrin binding;ion binding;metal ion binding;pattern binding;polysaccharide binding;protease binding;protein binding;protein complex binding;proteoglycan bin…	extracellular matrix;extracellular membrane-bounded organelle;extracellular organelle;extracellular region;extracellular region part;extracellular space;extracellular vesicular exosome;macromolecular complex;membrane-bounded organelle;membrane-bounded vesicle;organelle;vesicle	aging;anatomical structure development;anatomical structure morphogenesis;biological adhesion;biological regulation;cell adhesion;cell death;cell development;cell proliferation;cellular component assembly;cellular component organization;cellular process;circulatory system process;death;developmental process;establishment of localization;extracellular matrix organization;extracellular structure or…	extracellular matrix;extracellular organelle;extracellular region;extracellular space;macromolecular complex;organelle;vesicle	ECM-receptor interaction;Focal adhesion;Malaria;Phagosome;TGF-beta signaling pathway	COMP;EGF_CA;TSP_3;TSP_C	ANASTASSIOU_MULTICANCER_INVASIVENESS_SIGNATURE;ASTON_MAJOR_DEPRESSIVE_DISORDER_UP;BENPORATH_EED_TARGETS;BENPORATH_ES_WITH_H3K27ME3;BENPORATH_PRC2_TARGETS;BENPORATH_SUZ12_TARGETS;BOQUEST_STEM_CELL_CULTURED_VS_FRESH_UP;CARRILLOREIXACH_HEPATOBLASTOMA_VS_NORMAL_UP;CUI_TCF21_TARGETS_2_UP;DELYS_THYROID_CANCER_UP;GRAESSMANN_APOPTOSIS_BY_DOXORUBICIN_UP;KAAB_HEART_ATRIUM_VS_VENTRICLE_UP;KEGG_ECM_RECEPTOR_…	3D-structure;Alternativesplicing;Apoptosis;Calcium;Celladhesion;Directproteinsequencing;Diseasevariant;Disulfidebond;Dwarfism;EGF-likedomain;Extracellularmatrix;Glycoprotein;Heparin-binding;Referenceproteome;Repeat;Secreted;Signal			9.18447	0.0894667	P49747	COMP_HUMAN	COMP	Cartilage oligomeric matrix protein	No_Responder_TH9619H_Naive_MTXH;No_Responder_MTXH_Naive_MTXH;No_Responder_TH9619H_Naive_TH9619H;No_Responder_MTXH_Naive_TH9619H;No_Responder_MTXH_No_Responder_TH9619H
-5.77789	-1.7391	-5.41425	5.77789	cellular macromolecule metabolic process;cellular metabolic process;cellular process;cellular protein metabolic process;macromolecule metabolic process;macromolecule modification;metabolic process;N-terminal protein amino acid modification;peptidyl-amino acid modification;peptidyl-methionine modification;primary metabolic process;protein maturation;protein metabolic process;protein modification p…	aminopeptidase activity;binding;catalytic activity;cation binding;exopeptidase activity;hydrolase activity;ion binding;metal ion binding;metalloaminopeptidase activity;metalloexopeptidase activity;metallopeptidase activity;nucleic acid binding;peptidase activity;peptidase activity, acting on L-amino acid peptides;RNA binding	cell part;cytoplasm;cytoplasmic part;cytosol;intracellular part;membrane;plasma membrane	cellular metabolic process;cellular process;macromolecule metabolic process;macromolecule modification;metabolic process;peptidyl-amino acid modification;primary metabolic process;protein maturation;protein metabolic process;protein modification process	cell part;cytoplasm;cytosol;membrane;plasma membrane		Peptidase_M24	DIAZ_CHRONIC_MYELOGENOUS_LEUKEMIA_UP;EPPERT_PROGENITOR;GARY_CD5_TARGETS_DN;GAUSSMANN_MLL_AF4_FUSION_TARGETS_G_UP;HAMAI_APOPTOSIS_VIA_TRAIL_UP;HEDENFALK_BREAST_CANCER_BRACX_DN;HESS_TARGETS_OF_HOXA9_AND_MEIS1_UP;IBRAHIM_NRF2_UP;KIM_WT1_TARGETS_8HR_UP;KINSEY_TARGETS_OF_EWSR1_FLII_FUSION_UP;LEE_DIFFERENTIATING_T_LYMPHOCYTE;MILI_PSEUDOPODIA_HAPTOTAXIS_UP;MOREIRA_RESPONSE_TO_TSA_DN;MULLIGHAN_NPM1_MUTAT…	3D-structure;Acetylation;Alternativesplicing;Aminopeptidase;Cytoplasm;Directproteinsequencing;Glycoprotein;Hydrolase;Metal-binding;Phosphoprotein;Protease;Referenceproteome			6.04419	0.13492	P50579	MAP2_HUMAN	METAP2	Methionine aminopeptidase 2	No_Responder_MTXH_Naive_TH9619H;No_Responder_MTXH_Naive_MTXH;No_Responder_MTXH_No_Responder_TH9619H
-4.84968	4.84968	-3.35222	3.96723	adaptive immune response;adaptive immune response based on somatic recombination of immune receptors built from immunoglobulin superfamily domains;apoptosis;biological regulation;cell death;cell killing;cellular process;death;defense response;immune effector process;immune response;immune system process;induction of apoptosis;induction of programmed cell death;innate immune response;killing of ce…	catalytic activity;endopeptidase activity;hydrolase activity;peptidase activity;peptidase activity, acting on L-amino acid peptides;serine hydrolase activity;serine-type endopeptidase activity;serine-type peptidase activity	cell part;extracellular region;membrane	biological regulation;cell death;cell killing;cellular process;death;immune system process;killing of cells of other organism;macromolecule metabolic process;metabolic process;multi-organism process;primary metabolic process;protein metabolic process;proteolysis;response to stimulus;response to stress	cell part;extracellular region;membrane		Trypsin	BRUINS_UVC_RESPONSE_LATE;BRUINS_UVC_RESPONSE_VIA_TP53_GROUP_B;GOLDRATH_ANTIGEN_RESPONSE;HOFFMANN_SMALL_PRE_BII_TO_IMMATURE_B_LYMPHOCYTE_DN;HU_GENOTOXIN_ACTION_DIRECT_VS_INDIRECT_4HR;MARTENS_TRETINOIN_RESPONSE_UP;MUELLER_METHYLATED_IN_GLIOBLASTOMA;REACTOME_ALTERNATIVE_COMPLEMENT_ACTIVATION;REACTOME_COMPLEMENT_CASCADE;REACTOME_INITIAL_TRIGGERING_OF_COMPLEMENT;REACTOME_INNATE_IMMUNE_SYSTEM;SMID_BREA…	3D-structure;Apoptosis;Cytolysis;Disulfidebond;Glycoprotein;Hydrolase;Immunity;Innateimmunity;Protease;Referenceproteome;Secreted;Serineprotease;Signal;Zymogen			6.06055	0.134727	P51124	GRAM_HUMAN	GZMM	Granzyme M	No_Responder_MTXH_Naive_TH9619H;No_Responder_TH9619H_Naive_TH9619H;No_Responder_MTXH_Naive_MTXH;No_Responder_TH9619H_Naive_MTXH
5.49406	-5.60912	7.8235	-7.8235	biological regulation;cell cycle;cellular component organization;cellular component organization at cellular level;cellular component organization or biogenesis;cellular component organization or biogenesis at cellular level;cellular process;chromatin modification;chromatin organization;chromatin remodeling;chromosome organization;negative regulation of biological process;negative regulation of b…	binding;binding, bridging;cadherin binding;cell adhesion molecule binding;chromatin binding;identical protein binding;protein binding;protein binding transcription factor activity;protein binding, bridging;transcription coactivator activity;transcription cofactor activity;transcription factor binding transcription factor activity	cell body;cell part;chromatin remodeling complex;cytoplasm;histone acetyltransferase complex;histone methyltransferase complex;intracellular membrane-bounded organelle;intracellular organelle;intracellular organelle part;intracellular part;macromolecular complex;membrane;membrane-bounded organelle;methyltransferase complex;MLL1 complex;neuronal cell body;nuclear part;nucleoplasm;nucleoplasm part;…	biological regulation;cell cycle;cellular component organization;cellular process;chromatin modification;chromatin organization;chromosome organization;organelle organization;regulation of cell cycle;regulation of organelle organization;regulation of protein modification process;regulation of protein stability	cell body;cell part;chromatin remodeling complex;cytoplasm;histone methyltransferase complex;intracellular membrane-bounded organelle;intracellular organelle;macromolecular complex;membrane;neuronal cell body;nucleoplasm;nucleus;organelle;protein complex		Kelch_1;Kelch_3	ACEVEDO_LIVER_CANCER_UP;ACEVEDO_NORMAL_TISSUE_ADJACENT_TO_LIVER_TUMOR_UP;BANDRES_RESPONSE_TO_CARMUSTIN_MGMT_48HR_DN;BYSTROEM_CORRELATED_WITH_IL5_DN;BYSTRYKH_HEMATOPOIESIS_STEM_CELL_QTL_TRANS;DEURIG_T_CELL_PROLYMPHOCYTIC_LEUKEMIA_UP;FISCHER_DREAM_TARGETS;GAL_LEUKEMIC_STEM_CELL_UP;GINESTIER_BREAST_CANCER_20Q13_AMPLIFICATION_DN;GINESTIER_BREAST_CANCER_ZNF217_AMPLIFIED_DN;GLINSKY_CANCER_DEATH_UP;GRAE…	3D-structure;Acetylation;Alternativesplicing;Autocatalyticcleavage;Cellcycle;Chromatinregulator;Cytoplasm;Directproteinsequencing;Diseasevariant;Glycoprotein;Host-virusinteraction;Intellectualdisability;Isopeptidebond;Kelchrepeat;Methylation;Nucleus;Phosphoprotein;Referenceproteome;Repeat;Ublconjugation	ASXL1-HCFC1-OGT complex;HCF-1 complex;HCF1-THAP11 complex;HCFC1-THAP11 subcomplex;HCFC1-THAP11-ZNF143 complex;MLL1 complex;MLL1-WDR5 complex;MLL2 complex;MLL-HCF complex;NSL complex;Set1A complex;Set1B complex		8.89213	0.0851	P51610	HCFC1_HUMAN	HCFC1	Host cell factor 1	Naive_TH9619H_No_Responder_MTXH;Naive_MTXH_No_Responder_MTXH;Naive_TH9619H_No_Responder_TH9619H;Naive_MTXH_No_Responder_TH9619H
-6.70497	3.19099	-4.69635	6.70497	alcohol metabolic process;anatomical structure development;carboxylic acid metabolic process;cellular aldehyde metabolic process;cellular ketone metabolic process;cellular lipid metabolic process;cellular metabolic process;cellular process;central nervous system development;developmental process;epidermis development;fatty acid metabolic process;hexadecanal metabolic process;isoprenoid metabolic …	3-chloroallyl aldehyde dehydrogenase activity;aldehyde dehydrogenase (NAD) activity;binding;catalytic activity;glyceraldehyde-3-phosphate dehydrogenase (NAD+) (non-phosphorylating) activity;identical protein binding;long-chain-alcohol oxidase activity;long-chain-aldehyde dehydrogenase activity;oxidoreductase activity;oxidoreductase activity, acting on CH-OH group of donors;oxidoreductase activity…	cell part;cytoplasm;cytoplasmic part;cytosol;endoplasmic reticulum membrane;endoplasmic reticulum part;intracellular membrane-bounded organelle;intracellular organelle;intracellular organelle part;intracellular part;membrane;membrane part;membrane-bounded organelle;microbody;microbody membrane;microbody part;organelle;organelle membrane;organelle part;peroxisomal membrane;peroxisomal part;peroxis…	alcohol metabolic process;anatomical structure development;cellular aldehyde metabolic process;cellular ketone metabolic process;cellular lipid metabolic process;cellular metabolic process;cellular process;developmental process;lipid metabolic process;metabolic process;organic acid metabolic process;primary metabolic process;small molecule metabolic process	cell part;cytoplasm;cytosol;intracellular membrane-bounded organelle;intracellular organelle;membrane;microbody;organelle;peroxisome	Arginine and proline metabolism;Ascorbate and aldarate metabolism;beta-Alanine metabolism;Chloroalkane and chloroalkene degradation;Fatty acid metabolism;Glycerolipid metabolism;Glycolysis / Gluconeogenesis;Histidine metabolism;Limonene and pinene degradation;Lysine degradation;Pentose and glucuronate interconversions;Propanoate metabolism;Pyruvate metabolism;Tryptophan metabolism;Valine, leucine…	Aldedh	BARRIER_CANCER_RELAPSE_NORMAL_SAMPLE_UP;BLALOCK_ALZHEIMERS_DISEASE_UP;BLANCO_MELO_COVID19_SARS_COV_2_INFECTION_A594_ACE2_EXPRESSING_CELLS_DN;BRUINS_UVC_RESPONSE_VIA_TP53_GROUP_B;BYSTRYKH_HEMATOPOIESIS_STEM_CELL_QTL_TRANS;CAIRO_HEPATOBLASTOMA_CLASSES_DN;CAIRO_LIVER_DEVELOPMENT_DN;CHARAFE_BREAST_CANCER_LUMINAL_VS_BASAL_DN;CHEMNITZ_RESPONSE_TO_PROSTAGLANDIN_E2_DN;CHIANG_LIVER_CANCER_SUBCLASS_CTNNB1_…	3D-structure;Alternativesplicing;Directproteinsequencing;Diseasevariant;Endoplasmicreticulum;Fattyacidmetabolism;Ichthyosis;Intellectualdisability;Lipidmetabolism;Membrane;Microsome;NAD;Oxidoreductase;Phosphoprotein;Referenceproteome;Transmembrane;Transmembranehelix			7.03254	0.107899	P51648	AL3A2_HUMAN	ALDH3A2	Aldehyde dehydrogenase family 3 member A2	No_Responder_TH9619H_Naive_TH9619H;No_Responder_MTXH_Naive_TH9619H;No_Responder_TH9619H_Naive_MTXH;No_Responder_MTXH_Naive_MTXH
-5.52948	4.11389	-4.34767	5.52948	acyl-CoA biosynthetic process;acyl-CoA metabolic process;alcohol biosynthetic process;alcohol metabolic process;anion transport;biosynthetic process;carbohydrate biosynthetic process;carbohydrate metabolic process;carboxylic acid transport;cellular biosynthetic process;cellular carbohydrate biosynthetic process;cellular carbohydrate metabolic process;cellular metabolic process;cellular process;ci…	active transmembrane transporter activity;antiporter activity;carboxylic acid transmembrane transporter activity;citrate secondary active transmembrane transporter activity;citrate transmembrane transporter activity;organic acid transmembrane transporter activity;secondary active transmembrane transporter activity;substrate-specific transmembrane transporter activity;substrate-specific transporte…	cell part;cytoplasmic part;extracellular membrane-bounded organelle;extracellular organelle;extracellular region part;extracellular vesicular exosome;intracellular membrane-bounded organelle;intracellular organelle;intracellular organelle part;intracellular part;membrane;membrane-bounded organelle;membrane-bounded vesicle;mitochondrial inner membrane;mitochondrial membrane;mitochondrial part;mito…	alcohol metabolic process;biosynthetic process;carbohydrate metabolic process;cellular metabolic process;cellular process;cofactor metabolic process;establishment of localization;ion transport;metabolic process;organic acid transport;primary metabolic process;small molecule metabolic process;transport	cell part;extracellular organelle;intracellular membrane-bounded organelle;intracellular organelle;membrane;mitochondrion;nucleus;organelle;vesicle		Mito_carr	ACEVEDO_NORMAL_TISSUE_ADJACENT_TO_LIVER_TUMOR_DN;BIOCARTA_MALATEX_PATHWAY;BLALOCK_ALZHEIMERS_DISEASE_UP;BORCZUK_MALIGNANT_MESOTHELIOMA_UP;BRACHAT_RESPONSE_TO_CAMPTOTHECIN_DN;BRACHAT_RESPONSE_TO_METHOTREXATE_DN;BURTON_ADIPOGENESIS_6;CARRILLOREIXACH_MRS3_VS_LOWER_RISK_HEPATOBLASTOMA_UP;CASORELLI_ACUTE_PROMYELOCYTIC_LEUKEMIA_DN;FLECHNER_BIOPSY_KIDNEY_TRANSPLANT_OK_VS_DONOR_UP;FLECHNER_BIOPSY_KIDNEY_…	Antiport;Congenitalmyasthenicsyndrome;Diseasevariant;Membrane;Mitochondrion;Mitochondrioninnermembrane;Phosphoprotein;Referenceproteome;Repeat;Transmembrane;Transmembranehelix;Transport			6.87706	0.112	P53007	TXTP_HUMAN	SLC25A1	Tricarboxylate transport protein, mitochondrial	No_Responder_TH9619H_Naive_TH9619H;No_Responder_MTXH_Naive_TH9619H;No_Responder_TH9619H_Naive_MTXH;No_Responder_MTXH_Naive_MTXH
-10.2889	7.39756	-10.5887	10.5887	adaptive immune response;adaptive immune response based on somatic recombination of immune receptors built from immunoglobulin superfamily domains;biological regulation;cell killing;immune effector process;immune response;immune system process;induction of apoptosis;induction of programmed cell death;leukocyte mediated cytotoxicity;leukocyte mediated immunity;lymphocyte mediated immunity;macromol…	anion binding;apoptotic protease activator activity;binding;catalytic activity;chaperone binding;chloride ion binding;cysteine-type endopeptidase activity;cysteine-type peptidase activity;dipeptidyl-peptidase activity;endopeptidase activity;enzyme activator activity;enzyme binding;enzyme regulator activity;exopeptidase activity;hydrolase activity;identical protein binding;ion binding;peptidase ac…	azurophil granule lumen;cell part;centrosome;coated vesicle;cytoplasmic membrane-bounded vesicle;cytoplasmic membrane-bounded vesicle lumen;cytoplasmic part;cytoplasmic vesicle;cytoplasmic vesicle part;cytoskeletal part;endoplasmic reticulum lumen;endoplasmic reticulum part;endoplasmic reticulum-Golgi intermediate compartment membrane;ER to Golgi transport vesicle;extracellular membrane-bounded o…	biological regulation;cell killing;immune system process;macromolecule metabolic process;metabolic process;primary metabolic process;protein metabolic process;proteolysis;proteolysis involved in cellular protein catabolic process;response to chemical stimulus;response to stimulus	cell part;centrosome;cytoplasmic membrane-bounded vesicle;extracellular organelle;extracellular region;extracellular space;intracellular membrane-bounded organelle;intracellular non-membrane-bounded organelle;intracellular organelle;lysosome;membrane;microtubule organizing center;nucleoplasm;organelle;vacuole;vesicle	Lysosome	CathepsinC_exc;Peptidase_C1	BAUS_TFF2_TARGETS_DN;BENPORATH_ES_1;BENPORATH_MYC_MAX_TARGETS;BRUNO_HEMATOPOIESIS;BUYTAERT_PHOTODYNAMIC_THERAPY_STRESS_DN;BYSTRYKH_HEMATOPOIESIS_STEM_CELL_AND_BRAIN_QTL_CIS;BYSTRYKH_HEMATOPOIESIS_STEM_CELL_QTL_CIS;CARRILLOREIXACH_HEPATOBLASTOMA_VS_NORMAL_UP;CHARAFE_BREAST_CANCER_LUMINAL_VS_BASAL_DN;CHARAFE_BREAST_CANCER_LUMINAL_VS_MESENCHYMAL_DN;CHEMNITZ_RESPONSE_TO_PROSTAGLANDIN_E2_DN;CHUNG_BLIS…	3D-structure;Alternativesplicing;Chloride;Directproteinsequencing;Diseasevariant;Disulfidebond;Glycoprotein;Hydrolase;Lysosome;Palmoplantarkeratoderma;Protease;Referenceproteome;Signal;Thiolprotease;Zymogen		+	13.0816	0.046	P53634	CATC_HUMAN	CTSC	Dipeptidyl peptidase 1	No_Responder_TH9619H_Naive_MTXH;No_Responder_MTXH_Naive_MTXH;No_Responder_TH9619H_Naive_TH9619H;No_Responder_MTXH_Naive_TH9619H
7.23311	-4.642	7.41967	-7.41967	amine metabolic process;amino acid activation;arginyl-tRNA aminoacylation;carboxylic acid metabolic process;cellular amine metabolic process;cellular amino acid metabolic process;cellular ketone metabolic process;cellular macromolecule metabolic process;cellular metabolic process;cellular nitrogen compound metabolic process;cellular process;macromolecule metabolic process;metabolic process;ncRNA …	adenyl nucleotide binding;adenyl ribonucleotide binding;amine binding;amino acid binding;aminoacyl-tRNA ligase activity;arginine binding;arginine-tRNA ligase activity;ATP binding;binding;cadherin binding;carboxylic acid binding;catalytic activity;cell adhesion molecule binding;ligase activity;ligase activity, forming aminoacyl-tRNA and related compounds;ligase activity, forming carbon-oxygen bond…	aminoacyl-tRNA synthetase multienzyme complex;cell part;cytoplasm;cytoplasmic part;cytosol;extracellular membrane-bounded organelle;extracellular organelle;extracellular region part;extracellular vesicular exosome;intracellular membrane-bounded organelle;intracellular non-membrane-bounded organelle;intracellular organelle;intracellular organelle part;intracellular part;macromolecular complex;memb…	amine metabolic process;cellular amino acid metabolic process;cellular ketone metabolic process;cellular metabolic process;cellular nitrogen compound metabolic process;cellular process;macromolecule metabolic process;metabolic process;nitrogen compound metabolic process;nucleobase-containing compound metabolic process;organic acid metabolic process;primary metabolic process;RNA metabolic process;…	cell part;cytoplasm;cytosol;extracellular organelle;intracellular membrane-bounded organelle;intracellular non-membrane-bounded organelle;intracellular organelle;macromolecular complex;membrane;nucleolus;nucleoplasm;nucleus;organelle;protein complex;vesicle	Aminoacyl-tRNA biosynthesis	Arg_tRNA_synt_N;DALR_1;tRNA-synt_1d	BERENJENO_TRANSFORMED_BY_RHOA_UP;BERTUCCI_MEDULLARY_VS_DUCTAL_BREAST_CANCER_UP;BORCZUK_MALIGNANT_MESOTHELIOMA_UP;ENK_UV_RESPONSE_KERATINOCYTE_DN;GARY_CD5_TARGETS_DN;GAZDA_DIAMOND_BLACKFAN_ANEMIA_ERYTHROID_DN;GENTILE_UV_HIGH_DOSE_DN;GENTILE_UV_RESPONSE_CLUSTER_D7;GROSS_HYPOXIA_VIA_ELK3_AND_HIF1A_UP;GROSS_HYPOXIA_VIA_ELK3_DN;IBRAHIM_NRF1_UP;IBRAHIM_NRF2_UP;IRITANI_MAD1_TARGETS_DN;KAYO_AGING_MUSCLE_…	3D-structure;Acetylation;Alternativeinitiation;Aminoacyl-tRNAsynthetase;ATP-binding;Cytoplasm;Directproteinsequencing;Diseasevariant;Leukodystrophy;Ligase;Nucleotide-binding;Proteinbiosynthesis;Referenceproteome	ArgRS-GlnRS-AIMP1 complex;Multisynthetase complex		9.19913	0.0913103	P54136	SYRC_HUMAN	RARS1	Arginine--tRNA ligase, cytoplasmic	Naive_TH9619H_No_Responder_MTXH;Naive_MTXH_No_Responder_MTXH;Naive_TH9619H_No_Responder_TH9619H;Naive_MTXH_No_Responder_TH9619H
5.22854	-3.4822	4.55702	-5.22854	amine biosynthetic process;amine metabolic process;biosynthetic process;carboxylic acid biosynthetic process;carboxylic acid metabolic process;cellular amine metabolic process;cellular amino acid biosynthetic process;cellular amino acid metabolic process;cellular biosynthetic process;cellular ketone metabolic process;cellular metabolic process;cellular modified amino acid biosynthetic process;cel…	adenyl nucleotide binding;adenyl ribonucleotide binding;amino acid kinase activity;ATP binding;binding;catalytic activity;glutamate 5-kinase activity;glutamate-5-semialdehyde dehydrogenase activity;identical protein binding;kinase activity;nucleic acid binding;nucleotide binding;oxidoreductase activity;oxidoreductase activity, acting on the aldehyde or oxo group of donors;oxidoreductase activity,…	cell part;cytoplasmic part;intracellular membrane-bounded organelle;intracellular organelle;intracellular organelle part;intracellular part;membrane;membrane-bounded organelle;mitochondrial inner membrane;mitochondrial membrane;mitochondrial part;mitochondrion;organelle;organelle inner membrane;organelle membrane;organelle part	amine metabolic process;biosynthetic process;cellular amino acid metabolic process;cellular ketone metabolic process;cellular metabolic process;cellular nitrogen compound metabolic process;cellular process;heterocycle metabolic process;metabolic process;nitrogen compound metabolic process;organic acid metabolic process;phosphorus metabolic process;primary metabolic process;response to abiotic sti…	cell part;intracellular membrane-bounded organelle;intracellular organelle;membrane;mitochondrion;organelle	Arginine and proline metabolism	AA_kinase;Aldedh	AFFAR_YY1_TARGETS_DN;BENPORATH_MYC_MAX_TARGETS;CAIRO_HEPATOBLASTOMA_CLASSES_UP;CHEN_METABOLIC_SYNDROM_NETWORK;CUI_TCF21_TARGETS_2_UP;DIAZ_CHRONIC_MYELOGENOUS_LEUKEMIA_UP;GRAESSMANN_APOPTOSIS_BY_DOXORUBICIN_DN;GRAESSMANN_RESPONSE_TO_MC_AND_DOXORUBICIN_DN;GUILLAUMOND_KLF10_TARGETS_UP;HU_GENOTOXIC_DAMAGE_24HR;JOHNSTONE_PARVB_TARGETS_3_DN;KEGG_ARGININE_AND_PROLINE_METABOLISM;KRIEG_HYPOXIA_NOT_VIA_KDM…	3D-structure;Alternativesplicing;Amino-acidbiosynthesis;ATP-binding;Diseasevariant;Hereditaryspasticparaplegia;Intellectualdisability;Kinase;Membrane;Mitochondrion;Mitochondrioninnermembrane;Multifunctionalenzyme;NADP;Neurodegeneration;Nucleotide-binding;Oxidoreductase;Prolinebiosynthesis;Referenceproteome;Transferase			6.54038	0.121553	P54886	P5CS_HUMAN	ALDH18A1	Delta-1-pyrroline-5-carboxylate synthase	Naive_MTXH_No_Responder_MTXH;Naive_TH9619H_No_Responder_MTXH;Naive_MTXH_No_Responder_TH9619H;Naive_TH9619H_No_Responder_TH9619H
3.53547	-2.97029	4.65921	-4.65921	anatomical structure development;cellular component assembly;cellular component assembly at cellular level;cellular component organization;cellular component organization at cellular level;cellular component organization or biogenesis;cellular component organization or biogenesis at cellular level;cellular macromolecular complex assembly;cellular macromolecular complex subunit organization;cellul…	structural constituent of nuclear pore;structural molecule activity	cell part;chromosomal part;cytoplasmic part;cytosol;envelope;intracellular non-membrane-bounded organelle;intracellular organelle;intracellular organelle part;intracellular part;kinetochore;macromolecular complex;membrane;membrane part;non-membrane-bounded organelle;nuclear envelope;nuclear membrane;nuclear part;nuclear periphery;nuclear pore;Nup107-160 complex;organelle;organelle envelope;organe…	anatomical structure development;cellular component assembly;cellular component organization;cellular macromolecular complex assembly;cellular process;chromosome organization;developmental process;establishment of localization;macromolecular complex assembly;nuclear transport;nucleobase-containing compound transport;nucleocytoplasmic transport;nucleus organization;organelle organization;protein c…	cell part;cytosol;intracellular non-membrane-bounded organelle;intracellular organelle;kinetochore;macromolecular complex;membrane;nuclear envelope;nuclear pore;organelle;protein complex	RNA transport	Nup84_Nup100	ACEVEDO_LIVER_TUMOR_VS_NORMAL_ADJACENT_TISSUE_UP;BENPORATH_ES_1;BERENJENO_TRANSFORMED_BY_RHOA_UP;BLUM_RESPONSE_TO_SALIRASIB_DN;BOYAULT_LIVER_CANCER_SUBCLASS_G3_UP;DIAZ_CHRONIC_MYELOGENOUS_LEUKEMIA_UP;DODD_NASOPHARYNGEAL_CARCINOMA_DN;DUTERTRE_ESTRADIOL_RESPONSE_24HR_UP;FISCHER_DREAM_TARGETS;FOURNIER_ACINAR_DEVELOPMENT_LATE_2;GOBERT_OLIGODENDROCYTE_DIFFERENTIATION_UP;GRAESSMANN_APOPTOSIS_BY_DOXORUB…	3D-structure;Acetylation;Alternativesplicing;Centromere;Chromosome;Diseasevariant;Epilepsy;Intellectualdisability;Kinetochore;Membrane;Methylation;mRNAtransport;Nuclearporecomplex;Nucleus;Phosphoprotein;Proteintransport;Referenceproteome;Translocation;Transport	NPC subcomplex (NUP98, NUP107, NUP133, NUP160);Nup 107-160 subcomplex		5.45807	0.162419	P57740	NU107_HUMAN	NUP107	Nuclear pore complex protein Nup107	Naive_TH9619H_No_Responder_MTXH;Naive_MTXH_No_Responder_MTXH;Naive_TH9619H_No_Responder_TH9619H;Naive_MTXH_No_Responder_TH9619H
1.87182	-4.36083	4.36083	-3.8635	biological regulation;catabolic process;cellular catabolic process;cellular component assembly;cellular component assembly at cellular level;cellular component organization;cellular component organization at cellular level;cellular component organization or biogenesis;cellular component organization or biogenesis at cellular level;cellular macromolecular complex assembly;cellular macromolecular c…	binding;cadherin binding;cell adhesion molecule binding;nucleic acid binding;protein binding;RNA binding;translation factor activity, nucleic acid binding;translation initiation factor activity	cell part;cytoplasm;cytoplasmic part;cytoskeletal part;cytosol;eukaryotic 43S preinitiation complex;eukaryotic 48S preinitiation complex;eukaryotic translation initiation factor 3 complex;eukaryotic translation initiation factor 3 complex, eIF3e;extracellular membrane-bounded organelle;extracellular organelle;extracellular region part;extracellular vesicular exosome;intracellular membrane-bounded…	biological regulation;catabolic process;cellular component assembly;cellular component organization;cellular macromolecular complex assembly;cellular metabolic process;cellular nitrogen compound metabolic process;cellular process;macromolecular complex assembly;macromolecule metabolic process;metabolic process;mRNA metabolic process;nitrogen compound metabolic process;nucleobase-containing compou…	cell part;cytoplasm;cytosol;extracellular organelle;intracellular membrane-bounded organelle;intracellular organelle;macromolecular complex;membrane;nucleoplasm;nucleus;organelle;protein complex;ribonucleoprotein complex;vesicle	Hepatitis C;RNA transport	eIF3_N;PCI	BILANGES_RAPAMYCIN_SENSITIVE_VIA_TSC1_AND_TSC2;BILANGES_SERUM_SENSITIVE_GENES;CAIRO_HEPATOBLASTOMA_CLASSES_UP;CARRILLOREIXACH_HEPATOBLASTOMA_VS_NORMAL_UP;DER_IFN_ALPHA_RESPONSE_DN;DER_IFN_GAMMA_RESPONSE_DN;DESERT_STEM_CELL_HEPATOCELLULAR_CARCINOMA_SUBCLASS_UP;FEVR_CTNNB1_TARGETS_DN;GRADE_COLON_AND_RECTAL_CANCER_UP;HAMAI_APOPTOSIS_VIA_TRAIL_UP;HOUNKPE_HOUSEKEEPING_GENES;HSIAO_HOUSEKEEPING_GENES;JI…	3D-structure;Acetylation;Cytoplasm;Directproteinsequencing;Initiationfactor;Nucleus;Phosphoprotein;Proteinbiosynthesis;Referenceproteome	eIF3 complex (EIF3S6, EIF3S5, EIF3S4, EIF3S3, EIF3S6IP, EIF3S2, EIF3S9, EIF3S12, EIF3S10, EIF3S8, EIF3S1, EIF3S7);eIF3 complex (EIF3S6, EIF3S5, EIF3S4, EIF3S3, EIF3S6IP, EIF3S2, EIF3S9, EIF3S12, EIF3S10, EIF3S8, EIF3S1, EIF3S7, PCID1)		5.16845	0.18056	P60228	EIF3E_HUMAN	EIF3E	Eukaryotic translation initiation factor 3 subunit E	Naive_TH9619H_No_Responder_TH9619H;Naive_MTXH_No_Responder_TH9619H;Naive_TH9619H_No_Responder_MTXH;Naive_MTXH_No_Responder_MTXH
-4.99198	4.10335	-1.93535	4.99198	cellular component organization;cellular component organization at cellular level;cellular component organization or biogenesis;cellular component organization or biogenesis at cellular level;cellular process;ER to Golgi vesicle-mediated transport;establishment of localization;establishment of localization in cell;establishment of protein localization;Golgi organization;Golgi vesicle transport;in…	binding;catalytic activity;GDP binding;GTP binding;GTPase activity;guanyl nucleotide binding;guanyl ribonucleotide binding;hydrolase activity;hydrolase activity, acting on acid anhydrides;hydrolase activity, acting on acid anhydrides, in phosphorus-containing anhydrides;nucleoside-triphosphatase activity;nucleotide binding;purine nucleotide binding;purine ribonucleoside triphosphate binding;purin…	acrosomal vesicle;cell part;cytoplasmic membrane-bounded vesicle;cytoplasmic part;cytoplasmic vesicle;cytosol;endoplasmic reticulum membrane;endoplasmic reticulum part;endoplasmic reticulum-Golgi intermediate compartment membrane;extracellular membrane-bounded organelle;extracellular organelle;extracellular region part;extracellular vesicular exosome;Golgi apparatus;Golgi apparatus part;Golgi mem…	cellular component organization;cellular process;establishment of localization;Golgi organization;Golgi vesicle transport;organelle organization;protein transport;transport;vesicle-mediated transport	cell part;cytoplasmic membrane-bounded vesicle;cytosol;extracellular organelle;Golgi apparatus;intracellular membrane-bounded organelle;intracellular organelle;membrane;nucleus;organelle;vesicle		Ras	ASTON_MAJOR_DEPRESSIVE_DISORDER_UP;BIOCARTA_RAB_PATHWAY;BLALOCK_ALZHEIMERS_DISEASE_DN;BLALOCK_ALZHEIMERS_DISEASE_INCIPIENT_UP;BLALOCK_ALZHEIMERS_DISEASE_UP;BONOME_OVARIAN_CANCER_POOR_SURVIVAL_UP;BONOME_OVARIAN_CANCER_SURVIVAL_SUBOPTIMAL_DEBULKING;BROWNE_HCMV_INFECTION_48HR_DN;BRUINS_UVC_RESPONSE_LATE;CAFFAREL_RESPONSE_TO_THC_24HR_5_DN;CHEN_METABOLIC_SYNDROM_NETWORK;CREIGHTON_ENDOCRINE_THERAPY_RES…	3D-structure;Acetylation;Alternativesplicing;Cytoplasmicvesicle;Endoplasmicreticulum;ER-Golgitransport;Golgiapparatus;GTP-binding;Hydrolase;Lipoprotein;Membrane;Nucleotide-binding;Prenylation;Proteintransport;Referenceproteome;Transport			5.79338	0.145339	P61019	RAB2A_HUMAN	RAB2A	Ras-related protein Rab-2A	No_Responder_TH9619H_Naive_TH9619H;No_Responder_MTXH_Naive_TH9619H;No_Responder_TH9619H_Naive_MTXH;No_Responder_MTXH_Naive_MTXH
-4.43005	4.43005	-2.23191	3.35349	biological regulation;cell surface receptor linked signaling pathway;cellular component assembly;cellular component assembly at cellular level;cellular component organization;cellular component organization at cellular level;cellular component organization or biogenesis;cellular component organization or biogenesis at cellular level;cellular membrane fusion;cellular membrane organization;cellular…	binding;catalytic activity;cytoskeletal protein binding;GDP binding;GTP binding;GTPase activity;guanyl nucleotide binding;guanyl ribonucleotide binding;hydrolase activity;hydrolase activity, acting on acid anhydrides;hydrolase activity, acting on acid anhydrides, in phosphorus-containing anhydrides;myosin binding;myosin V binding;nucleoside-triphosphatase activity;nucleotide binding;protein bindi…	cell part;clathrin-coated vesicle;coated vesicle;cytoplasmic membrane-bounded vesicle;cytoplasmic part;cytoplasmic vesicle;cytoplasmic vesicle membrane;cytoplasmic vesicle part;cytosol;early endosome;early endosome membrane;endocytic vesicle;endomembrane system;endoplasmic reticulum;endosomal part;endosome;endosome membrane;extracellular membrane-bounded organelle;extracellular organelle;extracel…	biological regulation;cellular component assembly;cellular component organization;cellular membrane organization;cellular process;endosome transport;establishment of localization;Golgi vesicle transport;membrane fusion;membrane organization;multi-organism process;organelle assembly;organelle fusion;organelle organization;protein transport;response to biotic stimulus;response to chemical stimulus;…	cell part;cytoplasmic membrane-bounded vesicle;cytosol;endomembrane system;endoplasmic reticulum;endosome;extracellular organelle;intracellular membrane-bounded organelle;intracellular organelle;lysosome;membrane;organelle;plasma membrane;vacuole;vesicle		Ras	CHEN_LUNG_CANCER_SURVIVAL;DAIRKEE_CANCER_PRONE_RESPONSE_BPA_E2;ENK_UV_RESPONSE_KERATINOCYTE_DN;FLOTHO_PEDIATRIC_ALL_THERAPY_RESPONSE_UP;GENTILE_UV_HIGH_DOSE_DN;GENTILE_UV_RESPONSE_CLUSTER_D6;GRAESSMANN_APOPTOSIS_BY_DOXORUBICIN_DN;HOEBEKE_LYMPHOID_STEM_CELL_UP;HOUNKPE_HOUSEKEEPING_GENES;IBRAHIM_NRF1_UP;IBRAHIM_NRF2_UP;IIZUKA_LIVER_CANCER_PROGRESSION_L1_G1_UP;JIANG_AGING_CEREBRAL_CORTEX_DN;JIANG_HY…	3D-structure;Acetylation;Cytoplasmicvesicle;Directproteinsequencing;Endosome;Golgiapparatus;GTP-binding;Lipoprotein;Membrane;Methylation;Nucleotide-binding;Prenylation;Proteintransport;Referenceproteome;Transport			5.09461	0.183869	P61106	RAB14_HUMAN	RAB14	Ras-related protein Rab-14	No_Responder_MTXH_Naive_TH9619H;No_Responder_TH9619H_Naive_TH9619H;No_Responder_MTXH_Naive_MTXH;No_Responder_TH9619H_Naive_MTXH
-6.49942	4.83859	-5.16685	6.49942	alcohol metabolic process;biological regulation;chemical homeostasis;cholesterol efflux;cholesterol homeostasis;cholesterol metabolic process;cholesterol storage;cholesterol transport;establishment of localization;establishment of localization in cell;gene expression;glycolipid transport;homeostatic process;intracellular cholesterol transport;intracellular lipid transport;intracellular sterol tra…	binding;cholesterol binding;enzyme binding;lipid binding;protein binding;steroid binding;sterol binding	azurophil granule lumen;cell part;cytoplasmic membrane-bounded vesicle lumen;cytoplasmic part;cytoplasmic vesicle part;endoplasmic reticulum;extracellular membrane-bounded organelle;extracellular organelle;extracellular region;extracellular region part;extracellular space;extracellular vesicular exosome;intracellular membrane-bounded organelle;intracellular organelle;intracellular organelle lumen…	alcohol metabolic process;biological regulation;establishment of localization;homeostatic process;lipid metabolic process;lipid transport;localization;macromolecule metabolic process;metabolic process;multi-organism process;primary metabolic process;response to biotic stimulus;response to stimulus;small molecule metabolic process;transport	cell part;endoplasmic reticulum;extracellular organelle;extracellular region;extracellular space;intracellular membrane-bounded organelle;intracellular organelle;lysosome;organelle;vacuole;vesicle	Lysosome	E1_DerP2_DerF2	ALFANO_MYC_TARGETS;ALONSO_METASTASIS_UP;BERENJENO_TRANSFORMED_BY_RHOA_DN;CHAUHAN_RESPONSE_TO_METHOXYESTRADIOL_DN;CHEN_METABOLIC_SYNDROM_NETWORK;COLIN_PILOCYTIC_ASTROCYTOMA_VS_GLIOBLASTOMA_DN;DANG_REGULATED_BY_MYC_DN;DAVIES_MULTIPLE_MYELOMA_VS_MGUS_DN;DELYS_THYROID_CANCER_UP;DEMAGALHAES_AGING_UP;FAELT_B_CLL_WITH_VH_REARRANGEMENTS_UP;FAELT_B_CLL_WITH_VH3_21_DN;GARY_CD5_TARGETS_UP;GOBERT_OLIGODENDRO…	3D-structure;Acetylation;Alternativesplicing;Cholesterolmetabolism;Directproteinsequencing;Diseasevariant;Disulfidebond;Endoplasmicreticulum;Glycoprotein;Lipidmetabolism;Lipidtransport;Lysosome;Niemann-Pickdisease;Referenceproteome;Secreted;Signal;Steroidmetabolism;Sterolmetabolism;Transport			7.98587	0.0991385	P61916	NPC2_HUMAN	NPC2	NPC intracellular cholesterol transporter 2	No_Responder_TH9619H_Naive_TH9619H;No_Responder_MTXH_Naive_TH9619H;No_Responder_TH9619H_Naive_MTXH;No_Responder_MTXH_Naive_MTXH
-5.84236	5.27087	-3.29224	5.84236	catabolic process;cellular catabolic process;cellular macromolecule catabolic process;cellular macromolecule metabolic process;cellular metabolic process;cellular process;macromolecule catabolic process;macromolecule metabolic process;metabolic process;modification-dependent macromolecule catabolic process;modification-dependent protein catabolic process;primary metabolic process;proteasomal prot…	adenyl nucleotide binding;adenyl ribonucleotide binding;ATP binding;ATPase activity;binding;catalytic activity;hydrolase activity;hydrolase activity, acting on acid anhydrides;hydrolase activity, acting on acid anhydrides, in phosphorus-containing anhydrides;nucleic acid binding;nucleoside-triphosphatase activity;nucleotide binding;purine nucleotide binding;purine ribonucleoside triphosphate bind…	cell part;cytoplasmic part;cytosol;intracellular membrane-bounded organelle;intracellular organelle;intracellular organelle part;intracellular part;macromolecular complex;membrane;membrane-bounded organelle;nuclear part;nucleoplasm;nucleus;organelle;organelle part;proteasome accessory complex;proteasome complex;proteasome regulatory particle, base subcomplex;protein complex	catabolic process;cellular metabolic process;cellular process;macromolecule metabolic process;metabolic process;primary metabolic process;protein metabolic process;proteolysis;proteolysis involved in cellular protein catabolic process	cell part;cytosol;intracellular membrane-bounded organelle;intracellular organelle;macromolecular complex;membrane;nucleoplasm;nucleus;organelle;proteasome complex;protein complex	Proteasome	AAA;AAA_lid_3;Prot_ATP_ID_OB	ACEVEDO_LIVER_CANCER_DN;APRELIKOVA_BRCA1_TARGETS;ASTIER_INTEGRIN_SIGNALING;BRUINS_UVC_RESPONSE_LATE;CHUNG_BLISTER_CYTOTOXICITY_UP;DIAZ_CHRONIC_MYELOGENOUS_LEUKEMIA_UP;GOTZMANN_EPITHELIAL_TO_MESENCHYMAL_TRANSITION_DN;HOUNKPE_HOUSEKEEPING_GENES;HSIAO_HOUSEKEEPING_GENES;IBRAHIM_NRF2_UP;IVANOVA_HEMATOPOIESIS_LATE_PROGENITOR;KEGG_MEDICUS_REFERENCE_26S_PROTEASOME_MEDIATED_PROTEIN_DEGRADATION;KEGG_MEDIC…	3D-structure;Acetylation;Alternativesplicing;ATP-binding;Cytoplasm;Deafness;Directproteinsequencing;Intellectualdisability;Isopeptidebond;Lipoprotein;Membrane;Myristate;Nucleotide-binding;Nucleus;Phosphoprotein;Proteasome;Referenceproteome;Ublconjugation	26S proteasome;PA700 complex;PA700-20S-PA28 complex		7.23812	0.104528	P62191	PRS4_HUMAN	PSMC1	26S proteasome regulatory subunit 4	No_Responder_TH9619H_Naive_TH9619H;No_Responder_MTXH_Naive_TH9619H;No_Responder_TH9619H_Naive_MTXH;No_Responder_MTXH_Naive_MTXH
4.3329	-1.63401	5.52588	-5.52588	cellular component assembly;cellular component assembly at cellular level;cellular component organization;cellular component organization at cellular level;cellular component organization or biogenesis;cellular component organization or biogenesis at cellular level;cellular macromolecular complex assembly;cellular macromolecular complex subunit organization;cellular macromolecule metabolic proces…	binding;nucleic acid binding;RNA binding	catalytic step 2 spliceosome;cell part;cytoplasmic part;cytosol;intracellular membrane-bounded organelle;intracellular organelle;intracellular organelle part;intracellular part;macromolecular complex;membrane-bounded organelle;methylosome;methyltransferase complex;nuclear part;nucleoplasm;nucleus;organelle;organelle part;pICln-Sm protein complex;precatalytic spliceosome;protein complex;ribonucleo…	cellular component assembly;cellular component organization;cellular macromolecular complex assembly;cellular metabolic process;cellular nitrogen compound metabolic process;cellular process;macromolecular complex assembly;macromolecule metabolic process;metabolic process;mRNA metabolic process;mRNA processing;nitrogen compound metabolic process;nucleobase-containing compound metabolic process;pri…	cell part;cytosol;intracellular membrane-bounded organelle;intracellular organelle;macromolecular complex;nucleoplasm;nucleus;organelle;protein complex;ribonucleoprotein complex;small nuclear ribonucleoprotein complex;spliceosomal complex;telomerase holoenzyme complex	Spliceosome	LSM	ASTON_MAJOR_DEPRESSIVE_DISORDER_DN;BENPORATH_NANOG_TARGETS;BIOCARTA_SM_PATHWAY;BOYAULT_LIVER_CANCER_SUBCLASS_G123_UP;CHICAS_RB1_TARGETS_LOW_SERUM;COLINA_TARGETS_OF_4EBP1_AND_4EBP2;CREIGHTON_ENDOCRINE_THERAPY_RESISTANCE_1;DAZARD_RESPONSE_TO_UV_NHEK_UP;DAZARD_UV_RESPONSE_CLUSTER_G1;DODD_NASOPHARYNGEAL_CARCINOMA_DN;GOLDRATH_HOMEOSTATIC_PROLIFERATION;HOSHIDA_LIVER_CANCER_SUBCLASS_S2;KEGG_SPLICEOSOME;…	3D-structure;Cytoplasm;Diseasevariant;Hypotrichosis;mRNAprocessing;mRNAsplicing;Nucleus;Referenceproteome;Ribonucleoprotein;RNA-binding;Spliceosome	(E.F.G) complex;12S U11 snRNP;17S U2 snRNP;18S U11/U12 snRNP;6S methyltransferase and RG-containing Sm proteins complex;C complex spliceosome;SMN complex;SMN complex, U7 snRNA specific;SMN1-SIP1-SNRP complex;Spliceosome		5.57587	0.155886	P62304	RUXE_HUMAN	SNRPE	Small nuclear ribonucleoprotein E	Naive_TH9619H_No_Responder_MTXH;Naive_MTXH_No_Responder_MTXH;Naive_MTXH_No_Responder_TH9619H
-4.67582	2.72664	-3.0385	4.67582	actin cytoskeleton organization;actin filament organization;actin filament-based process;biological regulation;cell surface receptor linked signaling pathway;cellular component organization;cellular component organization at cellular level;cellular component organization or biogenesis;cellular component organization or biogenesis at cellular level;cellular process;cellular response to chemical st…	actin binding;actin monomer binding;binding;cytoskeletal protein binding;enzyme binding;nucleic acid binding;protein binding;RNA binding	cell part;cytoplasm;cytoplasmic membrane-bounded vesicle lumen;cytoplasmic part;cytoplasmic vesicle part;cytoskeleton;cytosol;extracellular region;intracellular membrane-bounded organelle;intracellular non-membrane-bounded organelle;intracellular organelle;intracellular organelle part;intracellular part;membrane-bounded organelle;membrane-enclosed lumen;non-membrane-bounded organelle;nucleus;orga…	biological regulation;cellular component organization;cellular process;cytoskeleton organization;organelle organization;regulation of organelle organization;regulation of transport;response to chemical stimulus;response to stimulus;signal transduction	cell part;cytoplasm;cytoskeleton;cytosol;extracellular region;intracellular membrane-bounded organelle;intracellular non-membrane-bounded organelle;intracellular organelle;nucleus;organelle	Regulation of actin cytoskeleton	Thymosin	APPIERTO_RESPONSE_TO_FENRETINIDE_DN;BAE_BRCA1_TARGETS_UP;BASSO_CD40_SIGNALING_UP;BENPORATH_MYC_MAX_TARGETS;BERENJENO_TRANSFORMED_BY_RHOA_REVERSIBLY_DN;BERENJENO_TRANSFORMED_BY_RHOA_UP;BRUINS_UVC_RESPONSE_VIA_TP53_GROUP_B;CARRILLOREIXACH_MRS3_VS_LOWER_RISK_HEPATOBLASTOMA_DN;CHAUHAN_RESPONSE_TO_METHOXYESTRADIOL_DN;CHEN_METABOLIC_SYNDROM_NETWORK;CHIARADONNA_NEOPLASTIC_TRANSFORMATION_KRAS_CDC25_UP;CH…	3D-structure;Acetylation;Actin-binding;Cytoplasm;Cytoskeleton;Directproteinsequencing;Isopeptidebond;Phosphoprotein;Referenceproteome;Ublconjugation			5.17163	0.180712	P62328	TYB4_HUMAN	TMSB4X	Thymosin beta-4	No_Responder_TH9619H_Naive_TH9619H;No_Responder_MTXH_Naive_TH9619H;No_Responder_TH9619H_Naive_MTXH;No_Responder_MTXH_Naive_MTXH
7.36388	-7.36388	-2.85779	-3.9058	biological regulation;biosynthetic process;cellular biosynthetic process;cellular macromolecule biosynthetic process;cellular macromolecule metabolic process;cellular metabolic process;cellular process;cellular protein metabolic process;cytoplasmic translation;macromolecule biosynthetic process;macromolecule metabolic process;metabolic process;negative regulation of biological process;negative re…	binding;cadherin binding;cell adhesion molecule binding;mRNA binding;nucleic acid binding;protein binding;RNA binding;structural constituent of ribosome;structural molecule activity	cell part;cytoplasm;cytoplasmic part;cytosol;cytosolic small ribosomal subunit;extracellular membrane-bounded organelle;extracellular organelle;extracellular region part;extracellular vesicular exosome;intracellular non-membrane-bounded organelle;intracellular organelle;intracellular organelle part;intracellular part;macromolecular complex;membrane;membrane-bounded organelle;membrane-bounded vesi…	biological regulation;biosynthetic process;cellular metabolic process;cellular process;cytoplasmic translation;macromolecule metabolic process;metabolic process;primary metabolic process;protein metabolic process;translation	cell part;cytoplasm;cytosol;extracellular organelle;intracellular non-membrane-bounded organelle;intracellular organelle;macromolecular complex;membrane;nucleoplasm;organelle;ribonucleoprotein complex;ribosome;small ribosomal subunit;synapse;vesicle	Ribosome	Ribosomal_S26e	BASSO_B_LYMPHOCYTE_NETWORK;BENPORATH_MYC_MAX_TARGETS;BENPORATH_NANOG_TARGETS;BENPORATH_SOX2_TARGETS;BILANGES_RAPAMYCIN_SENSITIVE_VIA_TSC1_AND_TSC2;BLALOCK_ALZHEIMERS_DISEASE_DN;DANG_BOUND_BY_MYC;FERREIRA_EWINGS_SARCOMA_UNSTABLE_VS_STABLE_UP;GOERING_BLOOD_HDL_CHOLESTEROL_QTL_CIS;HSIAO_HOUSEKEEPING_GENES;KEGG_MEDICUS_PATHOGEN_SARS_COV_2_NSP1_TO_TRANSLATION_INITIATION;KEGG_MEDICUS_REFERENCE_TRANSLAT…	3D-structure;Cytoplasm;Diamond-Blackfananemia;Directproteinsequencing;Diseasevariant;Endoplasmicreticulum;Phosphoprotein;Referenceproteome;Ribonucleoprotein;Ribosomalprotein	40S ribosomal subunit, cytoplasmic;Ribosome, cytoplasmic		7.44554	0.100946	P62854	RS26_HUMAN	RPS26	Small ribosomal subunit protein eS26	Naive_MTXH_No_Responder_TH9619H;Naive_TH9619H_No_Responder_TH9619H;Naive_TH9619H_No_Responder_MTXH;Naive_TH9619H_Naive_MTXH
7.81916	-3.37834	4.14858	-7.81916	biological regulation;biosynthetic process;cellular biosynthetic process;cellular component assembly;cellular component assembly at cellular level;cellular component biogenesis;cellular component biogenesis at cellular level;cellular component organization;cellular component organization at cellular level;cellular component organization or biogenesis;cellular component organization or biogenesis …	5S rRNA binding;binding;enzyme binding;nucleic acid binding;protein binding;RNA binding;rRNA binding;structural constituent of ribosome;structural molecule activity;ubiquitin protein ligase binding	cell part;cytoplasm;cytoplasmic part;cytosol;cytosolic large ribosomal subunit;cytosolic part;cytosolic ribosome;extracellular membrane-bounded organelle;extracellular organelle;extracellular region part;extracellular vesicular exosome;intracellular non-membrane-bounded organelle;intracellular organelle;intracellular organelle part;intracellular part;large ribosomal subunit;macromolecular complex…	biological regulation;biosynthetic process;cellular component assembly;cellular component organization;cellular localization;cellular macromolecular complex assembly;cellular metabolic process;cellular nitrogen compound metabolic process;cellular process;cytoplasmic translation;establishment of localization;localization;macromolecular complex assembly;macromolecule metabolic process;metabolic pro…	cell part;cytoplasm;cytosol;extracellular organelle;intracellular non-membrane-bounded organelle;intracellular organelle;macromolecular complex;membrane;nucleolus;nucleoplasm;organelle;ribonucleoprotein complex;ribosome;vesicle	Ribosome	Ribosomal_L5;Ribosomal_L5_C	BILANGES_RAPAMYCIN_SENSITIVE_GENES;BOGNI_TREATMENT_RELATED_MYELOID_LEUKEMIA_UP;CAIRO_HEPATOBLASTOMA_CLASSES_UP;FLECHNER_PBL_KIDNEY_TRANSPLANT_OK_VS_DONOR_UP;FLECHNER_PBL_KIDNEY_TRANSPLANT_REJECTED_VS_OK_DN;HOLLEMAN_ASPARAGINASE_RESISTANCE_ALL_UP;HOLLEMAN_ASPARAGINASE_RESISTANCE_B_ALL_UP;HSIAO_HOUSEKEEPING_GENES;JISON_SICKLE_CELL_DISEASE_DN;KEGG_MEDICUS_REFERENCE_TRANSLATION_INITIATION;KEGG_RIBOSO…	3D-structure;Acetylation;Alternativesplicing;Cytoplasm;Diamond-Blackfananemia;Directproteinsequencing;Diseasevariant;Isopeptidebond;Nucleus;Phosphoprotein;Referenceproteome;Ribonucleoprotein;Ribosomalprotein;RNA-binding;rRNA-binding;Ublconjugation	60S ribosomal subunit, cytoplasmic;Nop56p-associated pre-rRNA complex;Ribosome, cytoplasmic;TRBP containing complex (DICER, RPL7A, EIF6, MOV10 and subunits of the 60S ribosomal particle)		7.66056	0.0984198	P62913	RL11_HUMAN	RPL11	Large ribosomal subunit protein uL5	Naive_MTXH_No_Responder_MTXH;Naive_TH9619H_No_Responder_MTXH;Naive_TH9619H_No_Responder_TH9619H;Naive_TH9619H_Naive_MTXH
-8.58303	5.54208	-4.76352	8.58303	biological regulation;carbohydrate homeostasis;cellular chemical homeostasis;cellular glucose homeostasis;cellular homeostasis;cellular macromolecule metabolic process;cellular metabolic process;cellular nitrogen compound metabolic process;cellular process;cellular response to carbohydrate stimulus;cellular response to chemical stimulus;cellular response to glucose stimulus;cellular response to h…	binding;identical protein binding;mRNA binding;nucleic acid binding;pre-mRNA binding;protein binding;protein domain specific binding;RNA binding	cell part;intracellular membrane-bounded organelle;intracellular organelle;intracellular organelle part;intracellular part;macromolecular complex;membrane;membrane-bounded organelle;nuclear inner membrane;nuclear membrane;nuclear part;nucleoplasm;nucleus;organelle;organelle inner membrane;organelle membrane;organelle part;ribonucleoprotein complex;spliceosomal complex	biological regulation;cellular homeostasis;cellular metabolic process;cellular nitrogen compound metabolic process;cellular process;developmental process;homeostatic process;macromolecule metabolic process;metabolic process;mRNA metabolic process;mRNA processing;nitrogen compound metabolic process;nucleobase-containing compound metabolic process;primary metabolic process;response to chemical stim…	cell part;intracellular membrane-bounded organelle;intracellular organelle;macromolecular complex;membrane;nucleoplasm;nucleus;organelle;ribonucleoprotein complex;spliceosomal complex	Spliceosome	RRM_1	BIDUS_METASTASIS_UP;BLUM_RESPONSE_TO_SALIRASIB_DN;DODD_NASOPHARYNGEAL_CARCINOMA_DN;ENK_UV_RESPONSE_KERATINOCYTE_DN;FISCHER_DREAM_TARGETS;GRAHAM_CML_QUIESCENT_VS_CML_DIVIDING_UP;GRAHAM_CML_QUIESCENT_VS_NORMAL_DIVIDING_UP;GRYDER_PAX3FOXO1_ENHANCERS_IN_TADS;JIANG_AGING_CEREBRAL_CORTEX_UP;JOHNSTONE_PARVB_TARGETS_3_DN;KEGG_SPLICEOSOME;KIM_ALL_DISORDERS_OLIGODENDROCYTE_NUMBER_CORR_UP;KIM_BIPOLAR_DISORD…	3D-structure;Acetylation;Activator;Alternativesplicing;Directproteinsequencing;Isopeptidebond;Methylation;mRNAprocessing;mRNAsplicing;Nucleus;Phosphoprotein;Referenceproteome;Repressor;RNA-binding;Ublconjugation	Spliceosome;SRm160/300 complex;TRA2B1-SRSF9-SRSF6 complex		9.12759	0.0823529	P62995	TRA2B_HUMAN	TRA2B	Transformer-2 protein homolog beta	Naive_MTXH_Naive_TH9619H;No_Responder_TH9619H_Naive_TH9619H;No_Responder_MTXH_Naive_TH9619H;No_Responder_TH9619H_Naive_MTXH;No_Responder_MTXH_Naive_MTXH
6.35611	-6.35611	4.28444	6.19609	biosynthetic process;cellular biosynthetic process;cellular macromolecule biosynthetic process;cellular macromolecule metabolic process;cellular metabolic process;cellular nitrogen compound metabolic process;cellular process;cellular protein metabolic process;cleavage involved in rRNA processing;cytoplasmic translation;endonucleolytic cleavage in ITS1 to separate SSU-rRNA from 5.8S rRNA and LSU-r…	binding;nucleic acid binding;RNA binding;structural constituent of ribosome;structural molecule activity	cell part;cytoplasm;cytoplasmic part;cytosol;cytosolic part;cytosolic ribosome;cytosolic small ribosomal subunit;endoplasmic reticulum;intracellular membrane-bounded organelle;intracellular non-membrane-bounded organelle;intracellular organelle;intracellular organelle part;intracellular part;macromolecular complex;membrane-bounded organelle;non-membrane-bounded organelle;nuclear part;nucleoplasm;…	biosynthetic process;cellular metabolic process;cellular nitrogen compound metabolic process;cellular process;cytoplasmic translation;macromolecule metabolic process;metabolic process;nitrogen compound metabolic process;nucleobase-containing compound metabolic process;primary metabolic process;protein metabolic process;RNA metabolic process;RNA processing;rRNA processing;translation	cell part;cytoplasm;cytosol;endoplasmic reticulum;intracellular membrane-bounded organelle;intracellular non-membrane-bounded organelle;intracellular organelle;macromolecular complex;nucleoplasm;organelle;ribonucleoprotein complex;ribosome;small ribosomal subunit;synapse	Ribosome	Ribosomal_S21e	ACEVEDO_LIVER_TUMOR_VS_NORMAL_ADJACENT_TISSUE_UP;AGUIRRE_PANCREATIC_CANCER_COPY_NUMBER_UP;BENPORATH_MYC_MAX_TARGETS;BERTUCCI_MEDULLARY_VS_DUCTAL_BREAST_CANCER_UP;BILANGES_RAPAMYCIN_SENSITIVE_VIA_TSC1_AND_TSC2;BLALOCK_ALZHEIMERS_DISEASE_DN;CAIRO_HEPATOBLASTOMA_CLASSES_UP;CHICAS_RB1_TARGETS_LOW_SERUM;DANG_BOUND_BY_MYC;DAZARD_RESPONSE_TO_UV_NHEK_UP;DAZARD_UV_RESPONSE_CLUSTER_G1;DODD_NASOPHARYNGEAL_C…	3D-structure;Acetylation;Cytoplasm;Directproteinsequencing;Endoplasmicreticulum;Isopeptidebond;Referenceproteome;Ribonucleoprotein;Ribosomalprotein;Ublconjugation	40S ribosomal subunit, cytoplasmic;Ribosome, cytoplasmic		6.74969	0.115971	P63220	RS21_HUMAN	RPS21	Small ribosomal subunit protein eS21	Naive_MTXH_No_Responder_TH9619H;Naive_TH9619H_No_Responder_TH9619H;No_Responder_MTXH_No_Responder_TH9619H
5.17964	-3.9458	6.45078	-6.45078	activation of caspase activity;anatomical structure morphogenesis;biological regulation;biosynthetic process;carbohydrate homeostasis;cell cycle;cellular biosynthetic process;cellular chemical homeostasis;cellular glucose homeostasis;cellular homeostasis;cellular macromolecule biosynthetic process;cellular macromolecule metabolic process;cellular metabolic process;cellular process;cellular protei…	apoptotic protease activator activity;BH domain binding;BH3 domain binding;binding;binding, bridging;cadherin binding;caspase activator activity;caspase regulator activity;cell adhesion molecule binding;channel inhibitor activity;channel regulator activity;cyclin binding;death domain binding;enzyme activator activity;enzyme binding;enzyme inhibitor activity;enzyme regulator activity;identical pro…	cell body;cell part;cell projection;cytoplasm;cytoplasmic part;cytosol;cytosolic small ribosomal subunit;dendrite;extracellular membrane-bounded organelle;extracellular organelle;extracellular region part;extracellular vesicular exosome;intracellular membrane-bounded organelle;intracellular organelle;intracellular organelle part;intracellular part;macromolecular complex;membrane part;membrane-bou…	anatomical structure morphogenesis;biological regulation;biosynthetic process;cell cycle;cellular homeostasis;cellular metabolic process;cellular process;cytoplasmic translation;developmental process;homeostatic process;macromolecule metabolic process;macromolecule modification;metabolic process;pigmentation;primary metabolic process;protein metabolic process;protein modification by small protein…	cell body;cell part;cell projection;cytoplasm;cytosol;extracellular organelle;intracellular membrane-bounded organelle;intracellular organelle;macromolecular complex;midbody;mitochondrion;neuron projection;neuronal cell body;nucleoplasm;nucleus;organelle;ribonucleoprotein complex;small ribosomal subunit;vesicle	Measles	WD40	ACEVEDO_LIVER_CANCER_DN;BILANGES_SERUM_AND_RAPAMYCIN_SENSITIVE_GENES;BILANGES_SERUM_RESPONSE_TRANSLATION;BROWN_MYELOID_CELL_DEVELOPMENT_UP;CAIRO_HEPATOBLASTOMA_CLASSES_UP;CARRILLOREIXACH_HEPATOBLASTOMA_VS_NORMAL_UP;CHIANG_LIVER_CANCER_SUBCLASS_UNANNOTATED_DN;CUI_TCF21_TARGETS_2_UP;DAZARD_RESPONSE_TO_UV_NHEK_UP;DAZARD_UV_RESPONSE_CLUSTER_G5;ENK_UV_RESPONSE_KERATINOCYTE_DN;ENK_UV_RESPONSE_KERATINOC…	3D-structure;Acetylation;Apoptosis;Biologicalrhythms;Cellcycle;Cellmembrane;Cellprojection;Cytoplasm;Developmentalprotein;Directproteinsequencing;Gastrulation;Growthregulation;Host-virusinteraction;Membrane;Nucleus;Phosphoprotein;Referenceproteome;Repeat;Ribonucleoprotein;Ribosomalprotein;Translationregulation;WDrepeat	ABCB1-ANXA2-RACK1-SRC complex;FERMT3-RACK1 complex;G protein complex (GNG2, GNB2L1, RAF1);ITGB1-RACK1 complex;ITGB2-RACK1 complex		7.41473	0.101179	P63244	RACK1_HUMAN	RACK1	Small ribosomal subunit protein RACK1	Naive_TH9619H_No_Responder_MTXH;Naive_MTXH_No_Responder_MTXH;Naive_TH9619H_No_Responder_TH9619H;Naive_MTXH_No_Responder_TH9619H
-3.65712	3.47454	-5.09767	5.09767	anatomical structure development;anatomical structure morphogenesis;biological regulation;cellular macromolecule metabolic process;cellular metabolic process;cellular nitrogen compound metabolic process;cellular process;CRD-mediated mRNA stabilization;developmental process;embryonic morphogenesis;epidermis development;establishment of localization;establishment of RNA localization;macromolecule m…	binding;DNA binding;double-stranded DNA binding;enzyme binding;GTPase binding;miRNA binding;nucleic acid binding;protein binding;RNA binding;structure-specific DNA binding	cell part;CRD-mediated mRNA stability complex;cytoplasm;cytoplasmic part;cytosol;endoplasmic reticulum;extracellular membrane-bounded organelle;extracellular organelle;extracellular region;extracellular region part;extracellular vesicular exosome;histone pre-mRNA 3'end processing complex;intracellular membrane-bounded organelle;intracellular non-membrane-bounded organelle;intracellular organelle;…	anatomical structure development;anatomical structure morphogenesis;biological regulation;cellular metabolic process;cellular nitrogen compound metabolic process;cellular process;developmental process;establishment of localization;macromolecule metabolic process;metabolic process;mRNA metabolic process;mRNA processing;nitrogen compound metabolic process;nucleobase-containing compound metabolic pr…	cell part;cytoplasm;cytosol;endoplasmic reticulum;extracellular organelle;extracellular region;intracellular membrane-bounded organelle;intracellular non-membrane-bounded organelle;intracellular organelle;macromolecular complex;membrane;nucleoplasm;nucleus;organelle;plasma membrane;protein complex;ribonucleoprotein complex;spliceosomal complex;vesicle		CSD	BENPORATH_ES_CORE_NINE_CORRELATED;BIDUS_METASTASIS_UP;CAIRO_HEPATOBLASTOMA_CLASSES_UP;CAIRO_PML_TARGETS_BOUND_BY_MYC_UP;CASORELLI_ACUTE_PROMYELOCYTIC_LEUKEMIA_DN;CHARAFE_BREAST_CANCER_LUMINAL_VS_BASAL_DN;CHENG_IMPRINTED_BY_ESTRADIOL;CHIANG_LIVER_CANCER_SUBCLASS_UNANNOTATED_DN;DODD_NASOPHARYNGEAL_CARCINOMA_DN;ENK_UV_RESPONSE_KERATINOCYTE_UP;FARMER_BREAST_CANCER_APOCRINE_VS_LUMINAL;FARMER_BREAST_CA…	3D-structure;Acetylation;Activator;Cytoplasm;Directproteinsequencing;DNA-binding;Isopeptidebond;Mitogen;mRNAprocessing;mRNAsplicing;Nucleus;Phosphoprotein;Referenceproteome;Repressor;RNA-binding;Secreted;Transcription;Transcriptionregulation;Ublconjugation	12S U11 snRNP;18S U11/U12 snRNP;CTNNB1-FERMT2-YBX1 complex;IGF2BP1 complex;Nop56p-associated pre-rRNA complex;YBX1-AKT1 complex		5.95225	0.138603	P67809	YBOX1_HUMAN	YBX1	Y-box-binding protein 1	No_Responder_TH9619H_Naive_MTXH;No_Responder_MTXH_Naive_MTXH;No_Responder_TH9619H_Naive_TH9619H;No_Responder_MTXH_Naive_TH9619H
-3.25288	-6.76691	-4.00076	6.76691	biosynthetic process;cellular biosynthetic process;cellular macromolecule biosynthetic process;cellular macromolecule metabolic process;cellular metabolic process;cellular process;cellular protein metabolic process;cytoplasmic translation;macromolecule biosynthetic process;macromolecule metabolic process;metabolic process;primary metabolic process;protein metabolic process;translation	binding;nucleic acid binding;RNA binding;structural constituent of ribosome;structural molecule activity	adherens junction;anchoring junction;cell junction;cell part;cell-substrate adherens junction;cell-substrate junction;cytoplasm;cytoplasmic part;cytosol;cytosolic large ribosomal subunit;cytosolic part;cytosolic ribosome;focal adhesion;intracellular non-membrane-bounded organelle;intracellular organelle;intracellular organelle part;intracellular part;large ribosomal subunit;macromolecular complex…	biosynthetic process;cellular metabolic process;cellular process;cytoplasmic translation;macromolecule metabolic process;metabolic process;primary metabolic process;protein metabolic process;translation	cell part;cytoplasm;cytosol;intracellular non-membrane-bounded organelle;intracellular organelle;macromolecular complex;membrane;nucleolus;organelle;ribonucleoprotein complex;ribosome;synapse	Ribosome	Ribosomal_L19e	ACEVEDO_NORMAL_TISSUE_ADJACENT_TO_LIVER_TUMOR_DN;BENPORATH_MYC_MAX_TARGETS;BENPORATH_MYC_TARGETS_WITH_EBOX;CAIRO_HEPATOBLASTOMA_CLASSES_UP;CARRILLOREIXACH_HEPATOBLASTOMA_VS_NORMAL_UP;CREIGHTON_ENDOCRINE_THERAPY_RESISTANCE_1;DANG_BOUND_BY_MYC;DANG_MYC_TARGETS_UP;DELACROIX_RARG_BOUND_MEF;ENK_UV_RESPONSE_KERATINOCYTE_UP;FERNANDEZ_BOUND_BY_MYC;FLECHNER_PBL_KIDNEY_TRANSPLANT_OK_VS_DONOR_UP;HEDENFALK_B…	3D-structure;Citrullination;Cytoplasm;Directproteinsequencing;Isopeptidebond;Phosphoprotein;Referenceproteome;Ribonucleoprotein;Ribosomalprotein;Ublconjugation	60S ribosomal subunit, cytoplasmic;Nop56p-associated pre-rRNA complex;Ribosome, cytoplasmic;TRBP containing complex (DICER, RPL7A, EIF6, MOV10 and subunits of the 60S ribosomal particle)		6.3695	0.1245	P84098	RL19_HUMAN	RPL19	Large ribosomal subunit protein eL19	Naive_MTXH_No_Responder_TH9619H;Naive_TH9619H_No_Responder_TH9619H;No_Responder_MTXH_No_Responder_TH9619H;No_Responder_MTXH_Naive_MTXH;No_Responder_MTXH_Naive_TH9619H
-4.61299	4.61299	-3.00346	3.85073	anion transport;cellular process;establishment of localization;inorganic anion transport;ion transmembrane transport;ion transport;phosphate ion transmembrane transport;phosphate ion transport;transmembrane transport;transport	active transmembrane transporter activity;anion transmembrane transporter activity;anion:cation symporter activity;cation transmembrane transporter activity;hydrogen ion transmembrane transporter activity;inorganic anion transmembrane transporter activity;inorganic cation transmembrane transporter activity;inorganic phosphate transmembrane transporter activity;ion transmembrane transporter activi…	cell part;cytoplasmic part;extracellular membrane-bounded organelle;extracellular organelle;extracellular region part;extracellular vesicular exosome;intracellular membrane-bounded organelle;intracellular organelle;intracellular organelle part;intracellular part;membrane;membrane-bounded organelle;membrane-bounded vesicle;mitochondrial inner membrane;mitochondrial membrane;mitochondrial part;mito…	cellular process;establishment of localization;ion transport;transmembrane transport;transport	cell part;extracellular organelle;intracellular membrane-bounded organelle;intracellular organelle;membrane;mitochondrion;organelle;plasma membrane;vesicle		Mito_carr	ALCALA_APOPTOSIS;BASAKI_YBX1_TARGETS_DN;BILANGES_RAPAMYCIN_SENSITIVE_VIA_TSC1_AND_TSC2;BLALOCK_ALZHEIMERS_DISEASE_DN;BORCZUK_MALIGNANT_MESOTHELIOMA_UP;CAIRO_HEPATOBLASTOMA_CLASSES_UP;DANG_BOUND_BY_MYC;DANG_MYC_TARGETS_UP;DANG_REGULATED_BY_MYC_UP;GRUETZMANN_PANCREATIC_CANCER_DN;HONMA_DOCETAXEL_RESISTANCE;HOUNKPE_HOUSEKEEPING_GENES;HSIAO_HOUSEKEEPING_GENES;KAAB_HEART_ATRIUM_VS_VENTRICLE_DN;KIM_ALL_…	Acetylation;Alternativesplicing;Diseasevariant;Membrane;Methylation;Mitochondrion;Mitochondrioninnermembrane;Phosphoprotein;Primarymitochondrialdisease;Referenceproteome;Repeat;Symport;Transitpeptide;Transmembrane;Transmembranehelix;Transport	ACTB-ANP32A-C1QBP-PSMA1-PTMA-PSMA1 complex;ProTalpha C5 complex		5.75347	0.146789	Q00325	S25A3_HUMAN	SLC25A3	Solute carrier family 25 member 3	No_Responder_MTXH_Naive_TH9619H;No_Responder_TH9619H_Naive_TH9619H;No_Responder_MTXH_Naive_MTXH;No_Responder_TH9619H_Naive_MTXH
-3.75091	4.1591	-4.1591	2.88193	actin cytoskeleton organization;actin filament organization;actin filament-based process;activation of adenylate cyclase activity;ameboidal cell migration;anatomical structure morphogenesis;biological regulation;cAMP-mediated signaling;cell migration;cell morphogenesis;cell motility;cellular component morphogenesis;cellular component movement;cellular component organization;cellular component org…	actin binding;adenylate cyclase binding;binding;cytoskeletal protein binding;enzyme binding;protein binding	adherens junction;anchoring junction;azurophil granule lumen;cell cortex part;cell junction;cell part;cell-substrate adherens junction;cell-substrate junction;cortical actin cytoskeleton;cortical cytoskeleton;cytoplasm;cytoplasmic membrane-bounded vesicle lumen;cytoplasmic part;cytoplasmic vesicle part;cytoskeletal part;cytoskeleton;extracellular membrane-bounded organelle;extracellular organelle…	anatomical structure morphogenesis;biological regulation;cell morphogenesis;cell motility;cellular component morphogenesis;cellular component movement;cellular component organization;cellular membrane organization;cellular process;cytoskeleton organization;developmental process;endocytosis;establishment of localization;establishment or maintenance of cell polarity;locomotion;membrane invagination…	cell part;cytoplasm;cytoskeleton;extracellular organelle;extracellular region;intracellular non-membrane-bounded organelle;intracellular organelle;membrane;organelle;plasma membrane;vesicle		CAP_C;CAP_N	ACOSTA_PROLIFERATION_INDEPENDENT_MYC_TARGETS_DN;BIOCARTA_MPR_PATHWAY;BLALOCK_ALZHEIMERS_DISEASE_DN;BROWN_MYELOID_CELL_DEVELOPMENT_UP;BRUINS_UVC_RESPONSE_VIA_TP53_GROUP_B;BURTON_ADIPOGENESIS_8;CADWELL_ATG16L1_TARGETS_DN;CHESLER_BRAIN_HIGHEST_GENETIC_VARIANCE;CHESLER_BRAIN_QTL_CIS;COATES_MACROPHAGE_M1_VS_M2_UP;CREIGHTON_ENDOCRINE_THERAPY_RESISTANCE_5;DAVICIONI_TARGETS_OF_PAX_FOXO1_FUSIONS_UP;DAVIES…	3D-structure;Acetylation;Actin-binding;Alternativesplicing;Cellmembrane;Directproteinsequencing;Isopeptidebond;Membrane;Methylation;Phosphoprotein;Referenceproteome;Ublconjugation	Cofilin-actin-CAP1 complex		5.38515	0.166917	Q01518	CAP1_HUMAN	CAP1	Adenylyl cyclase-associated protein 1	No_Responder_MTXH_Naive_MTXH;No_Responder_TH9619H_Naive_MTXH;No_Responder_MTXH_Naive_TH9619H;No_Responder_TH9619H_Naive_TH9619H
-4.53133	3.0605	-2.62182	4.53133	anatomical structure development;cellular component organization;cellular component organization at cellular level;cellular component organization or biogenesis;cellular component organization or biogenesis at cellular level;cellular process;cytoskeleton organization;developmental process;gland development;intermediate filament cytoskeleton organization;intermediate filament organization;intermed…	structural constituent of epidermis;structural molecule activity	cell part;cytoplasmic part;cytoskeletal part;cytosol;extracellular membrane-bounded organelle;extracellular organelle;extracellular region part;extracellular vesicular exosome;intermediate filament;intracellular membrane-bounded organelle;intracellular organelle;intracellular organelle part;intracellular part;keratin filament;macromolecular complex;membrane-bounded organelle;membrane-bounded vesi…	anatomical structure development;cellular component organization;cellular process;cytoskeleton organization;developmental process;organelle organization;pigmentation	cell part;cytosol;extracellular organelle;intracellular membrane-bounded organelle;intracellular organelle;macromolecular complex;nucleus;organelle;protein complex;vesicle		Filament;Keratin_2_head	FIGUEROA_AML_METHYLATION_CLUSTER_5_DN;PUJANA_CHEK2_PCC_NETWORK;REACTOME_DEVELOPMENTAL_BIOLOGY;REACTOME_FORMATION_OF_THE_CORNIFIED_ENVELOPE;REACTOME_KERATINIZATION	Coiledcoil;Intermediatefilament;Keratin;Methylation;Referenceproteome			5.1307	0.182234	Q01546	K22O_HUMAN	KRT76	Keratin, type II cytoskeletal 2 oral	No_Responder_TH9619H_Naive_TH9619H;No_Responder_MTXH_Naive_TH9619H;No_Responder_TH9619H_Naive_MTXH;No_Responder_MTXH_Naive_MTXH
-4.08089	2.33569	-4.20354	4.20354	biological regulation;cellular component assembly;cellular component organization;cellular component organization or biogenesis;cellular process;cellular response to chemical stimulus;cellular response to corticosteroid stimulus;cellular response to dexamethasone stimulus;cellular response to endogenous stimulus;cellular response to glucocorticoid stimulus;cellular response to hormone stimulus;ce…	binding;core promoter proximal region DNA binding;core promoter proximal region sequence-specific DNA binding;DNA binding;E-box binding;enzyme binding;histone deacetylase binding;identical protein binding;nucleic acid binding;nucleic acid binding transcription factor activity;protein binding;protein dimerization activity;protein homodimerization activity;regulatory region DNA binding;regulatory r…	cell part;chromatin;chromosomal part;cytoplasmic part;intracellular membrane-bounded organelle;intracellular organelle;intracellular organelle part;intracellular part;macromolecular complex;membrane-bounded organelle;mitochondrion;nuclear part;nucleoplasm;nucleoplasm part;nucleus;organelle;organelle part;protein complex;transcriptional repressor complex	biological regulation;cellular component assembly;cellular component organization;cellular process;interspecies interaction between organisms;macromolecular complex assembly;multi-organism process;regulation of cell cycle;regulation of protein modification process;response to chemical stimulus;response to DNA damage stimulus;response to endogenous stimulus;response to stimulus;response to stress;…	cell part;intracellular membrane-bounded organelle;intracellular organelle;macromolecular complex;mitochondrion;nucleoplasm;nucleus;organelle;protein complex;transcriptional repressor complex		HLH	AFFAR_YY1_TARGETS_DN;ALFANO_MYC_TARGETS;BLANCO_MELO_BRONCHIAL_EPITHELIAL_CELLS_INFLUENZA_A_DEL_NS1_INFECTION_DN;BOCHKIS_FOXA2_TARGETS;DUTERTRE_ESTRADIOL_RESPONSE_24HR_UP;DUTERTRE_ESTRADIOL_RESPONSE_6HR_UP;ENK_UV_RESPONSE_KERATINOCYTE_DN;FISCHER_DREAM_TARGETS;GRAESSMANN_APOPTOSIS_BY_DOXORUBICIN_DN;GRAESSMANN_RESPONSE_TO_MC_AND_DOXORUBICIN_DN;HESS_TARGETS_OF_HOXA9_AND_MEIS1_UP;JAIN_NFKB_SIGNALING;K…	Activator;Directproteinsequencing;DNA-binding;Isopeptidebond;Nucleus;Phosphoprotein;Referenceproteome;Repeat;Transcription;Transcriptionregulation;Ublconjugation			5.30157	0.172072	Q01664	TFAP4_HUMAN	TFAP4	Transcription factor AP-4	No_Responder_TH9619H_Naive_MTXH;No_Responder_MTXH_Naive_MTXH;No_Responder_TH9619H_Naive_TH9619H;No_Responder_MTXH_Naive_TH9619H
[truncated: 155 more rows]

## Sheet: PostHoc_Naive_vs_Treatments
Vehicle - naïve	TH9619 - naïve	MTX - naïve	C: GOBP name	C: GOMF name	C: GOCC name	C: GOBP slim name	C: GOCC slim name	C: KEGG name	C: Pfam	C: GSEA	C: Keywords	C: Corum	C: ANOVA Significant	N: -Log ANOVA p value	N: ANOVA q-value	T: Protein.Group	T: Protein.Names	T: Genes	T: First.Protein.Description	T: Significant pairs
[truncated: 366 more rows]

## Sheet: PostHoc_IR_vs_Treatments
Vehicle - MTX - IR	TH9619 - MTX - IR	MTX - MTX - IR	C: GOBP name	C: GOMF name	C: GOCC name	C: GOBP slim name	C: GOCC slim name	C: KEGG name	C: Pfam	C: GSEA	C: Keywords	C: Corum	C: ANOVA Significant	N: -Log ANOVA p value	N: ANOVA q-value	T: Protein.Group	T: Protein.Names	T: Genes	T: First.Protein.Description	T: Significant pairs
[truncated: 302 more rows]

## Sheet: Sign_IRvsTreatments
Protein.Group	Protein.Names	Genes	First.Protein.Description	GOBP.name	GOMF.name	GOCC.name	GOBP.slim.name	GOCC.slim.name	KEGG.name	Pfam	GSEA	Keywords	Corum	Welch's T-test Significant No_Responder_TH9619H_No_Responder_MTXH	Welch's T-test significant	-Log Welch's T-test p-value No_Responder_TH9619H_No_Responder_MTXH	Welch's T-test q-value No_Responder_TH9619H_No_Responder_MTXH	Welch's T-test Difference No_Responder_TH9619H_No_Responder_MTXH	Welch's T-test Test statistic No_Responder_TH9619H_No_Responder_MTXH	X40_1	X40_2	X40_3	X41_1	X41_2	X42_1	X42_2	X42_3	X58_1	X58_2	X58_3	X59_1	X59_2	X59_3	X60_1	X60_2	X60_3
[truncated: 3,308 more rows]
