# Supplementary material for: Targeting NFATc1-regulated MTHFD2 one-carbon metabolism to suppress sustained T-cell-mediated inflammation in rheumatoid arthritis
Source: Signal Transduct Target Ther. 2026 Jun 10;11:226. doi: 10.1038/s41392-026-02752-y (PMC13254404; doi:10.1038/s41392-026-02752-y)
Supplement: Supplementary file 4 — Table S3 [file 41392_2026_2752_MOESM4_ESM.xlsx]

## Sheet: Sheet1
Target	Fluorochrome	Clone	Vendor	Catalogue number	Application	Dilution	Reactivity used
MTHFD2 (Rabbit)	unconjugated	polyclonal	abcam	ab151447	FC	1/200	mu
MTHFD2 (Rabbit)	unconjugated	D8W9U	Cell Signaling	41377S	IF	1/200	hu
MTHFD2 (Mouse)	unconjugated	4G7-2G3	abcam	ab56772	FC	1/400	hu
MTHFD1 (Rabbit)	unconjugated	polyclonal	ATLAS ANTIBODIES	HPA000704	IF, FC	1/230, 1/500	hu
ALDH1L1 (Rabbit)	unconjugated	EPR12744(B)	Abcam	ab175198	WB	1/1000	hu
TYMS (Rabbit)	unconjugated	D5B3	Cell Signaling	9045S	WB	1/1000	hu
ACTB (Mouse)	unconjugated	AC-15	Abcam	ab6276	WB	1/5000	hu
ATIC (Mouse)	unconjugated	F38 P7 H9	Abcam	ab33520	FC	1/1000	hu
NFkB p65 (Rabbit)	unconjugated	Polyclonal	Invitrogen	14-6731-81	FC	1/1000	hu
p-NFkB p65 (Ser536) (Rabbit)	unconjugated	T.849.2	Invitrogen	MA5-15160	FC	1/1000	hu
TRIM22 (Rabbit)	unconjugated	Polyclonal	Proteintech	13744-1-AP	FC	1/1000	hu
VAV1 (Rabbit)	unconjugated	D45G3	Cell Signaling	4657T	WB	1/1000	hu
Histone H3 (Rabbit)	unconjugated	Polyclonal	Abcam	ab1791	WB	1/20,000	hu
Zombie	FITC		Biolegend	423111	FC	1/1000	hu/mu
Zombie	BV510		Biolegend	423101	FC	1/1000	hu/mu
Ki67	BV510	Ki-67	Biolegend	350518	FC	1/100	hu
Ki67	PE/Cyanine7	11F6	Biolegend	151218	FC	1/200	hu/mu
CD8a	Pacific Blue	RPA-T8	Biolegend	301033	FC	1/200	hu
CD4	APC	OKT4	Biolegend	317408	FC	1/200	hu
CD25	PE/Cyanine5	BC96	Biolegend	302608	FC	1/200	hu
CD25	APC/Fire™ 750	BC96	Biolegend	302641	FC	1/200	hu
GATA3	R718	L50-823	BD Horizon™	567633	FC	1/100	hu
TCR Vβ6 (VB6)	APC	RR4-7	Biolegend	140005	FC	1/400	mu
CD3e	BV711	145-2C11	BD Horizon™	563123	FC	1/200	mu
CD4	BV510	GK1.5	BD Horizon™	569249	FC	1/200	mu
CD25	APC-R700	PC61	BD Horizon™	565135	FC	1/200	mu
Foxp3	PE	150D	Biolegend	320008	FC	1/200	hu/mu
CD8a	Pacific Blue	53-6.7	BD Pharmingen™	558106	FC	1/200	mu
CD19	APC/Cy7	6D5	Biolegend	115530	FC	1/200	mu
GL7	PerCP/Cyanine5.5	GL7	Biolegend	144609	FC	1/200	mu
CD95	PE/Dazzle™	SA367H8	Biolegend	152626	FC	1/200	mu
NFATC1 (mouse)	unconjugated	7A6	Invitrogen	MA3-024	IF, ChIP, FC	1/200, 1/250, 1/250	hu, mu
PD1	BV605	J43	BD Horizon™	563059	FC	1/200	mu
CXCR5	BV785	L138D7	Biolegend	145523	FC	1/200	mu
CD11b	BB700	M1/70	BD bioscience	566416	FC	1/200	mu
CD11c	FITC	HL3	BD bioscience	561045	FC	1/200	mu
MHC II	PE	M5/114.15.2	BD bioscience	562010	FC	1/150	mu
F4/80	PE-CY5	BM8	Biolegend	123111	FC	1/200	mu
Ly6C	Pacific Blue	HK1.4	Biolegend	128013	FC	1/200	mu
NK1.1	APC	PK136	BD bioscience	561117	FC	1/200	mu
Ly6G	RY610	1A8	BD bioscience	571211	FC	1/150	mu
Mouse (G3A1) mAb IgG1 Isotype Control	unconjugated	G3A1	Cell Signaling	5415S	ChIP, FC	1ug/reaction	hu
Rabbit mAb IgG Isotype Control	unconjugated	DA1E	Cell Signaling	3900S	IF, FC	1:300, 1:1000	hu
Donkey anti-Mouse IgG (H+L) Highly Cross-Adsorbed Secondary Antibody	Alexa Fluor™ 555		Invitrogen	A-31570	IF, FC	1/500, 1/200	hu, mu
Goat anti-Rabbit IgG (H+L) Cross-Adsorbed Secondary Antibody	Alexa Fluor™ 488		Invitrogen	A-11008	IF, FC	1/500, 1/200	hu
Donkey anti-Mouse IgG (H+L) Highly Cross-Adsorbed Secondary Antibody	Alexa Fluor™ 568		Invitrogen	A10037	IF	1/500	hu
Donkey anti-Rabbit IgG (H+L) Highly Cross-Adsorbed Secondary Antibody	Alexa Fluor™ 647		Invitrogen	A-31573	IF	1/300	hu
Donkey anti-Rabbit IgG (H+L) Highly Cross-Adsorbed Secondary Antibody	Alexa Fluor™ 555		Invitrogen	A-31572	FC	1/500	hu
Peroxidase AffiniPure Donkey Anti-Rabbit IgG (H+L)	Horseradish Peroxidase	polyclonal	Jackson ImmunoResearch	711-035-152	WB	1/5000	hu
IRDye® 800CW Donkey anti-Mouse IgG	IRDye 800CW	polyclonal	Licor	926-32212	WB	1/5000	hu
mu: mouse, hu: human, FC: flow cytometry, IF: immunofluorescence, WB: western blot
ChIP: chromatin immunoprecipitation
